# Supplementary material for: Positive natural selection in primate genes of the type I interferon response
Source: BMC Ecol Evol. 2021 Apr 26;21:65. doi: 10.1186/s12862-021-01783-z (PMC8074226; doi:10.1186/s12862-021-01783-z)
Supplement: Supplementary file 1 — Additional file 1. Summary of genes analysed in this study with evolutionary model information. [file 12862_2021_1783_MOESM1_ESM.xlsx]

## Sheet: Induction Genes
ID - Induction genes	# of species	Whole Gene dn/ds - M0	Tree Length	p value for m8 vs m8a test	2𝝙(lnl)	rejected M8a	M2 Bin <1 (%)	M8 Bin (%)	AA Sites Under Positive Selection (Greater than 90%, *= >95%, **= >99% from BEB)	M8 dN/dS bin	M8 Percent in >1 bin
AKIRIN2	17	0.07002	0.18978	0.985817	0.000316	no	0.07002 (100%)	1 (0.001%)		1	0.001
ATG5	19	0.06298	0.17779	0.609003	0.26163	no	0 (95.5%)	1.36845 (4.5%)		1.36845	4.5
CARD9	19	0.04825	0.81213	0.936566	0.006334	no	0.03117 (96.7%)	1.01221 (2.7%)		1.01221	2.7
CASP10	18	0.915	0.79069	4.83029e-13	52.2728	yes	0 (46.4%)	4.18646 (15.4%)	76-E**, 106-R**, 112-Q*, 130-S*, 141-K, 171-C*, 177-K, 178-T**, 236-W*, 244-N, 267-T*, 256-R**, 302-K*, 315-S*, 316-H*, 319-Q**, 326-H*, 327-I, 330-N, 335-E**, 338-M**, 342-K, 426-A*, 476-K*, 481-H**, 525-L	4.18646	15.4
CASP8	18	0.33038	0.54089	0.0791716	3.08183	no	0.03257 (66.9%)	10.89437 (0.3%)		10.8944	0.3
CD14	20	0.41383	0.70495	0.226518	1.46259	no	0.27886 (90.3%)	2.03686 (8.1%)		2.03686	8.1
CD36	20	0.32254	0.54511	0.234599	1.41276	no	0.02123 (69.1%)	3.43341 (1.7%)		3.43341	1.7
CHUK/ IKKa	18	0.09094	0.17848	0.974748	0.001002	no	0.07782 (98.5%)	1 (0.001%)		1	0.001
CIITA	17	0.26999	0.71688	0.00360445	8.47306	yes	0.09615 (82.0%)	2.4072 (4.8%)	167-T, 203-R*, 208-D*	2.4072	4.8
CISH/ CIS	20	0.21971	0.50964	0.00229728	9.29542	yes	0.09692 (95.1%)	4.55366 (4.8%)	9-R**, 31-K**, 51-P, 168-T*	4.55366	4.8
CREBBP/ CBP	15	0.06572	0.27789	0.17376	1.8502	no	0.04708 (99.2%)	2.82521 (0.8%)		2.82521	0.8
CTNNB1/ B-catenin	20	0.00223	0.2487	0.968353	0.001574	no	0.00223 (100%)	1 (0.001%)		1	0.001
DDX1	19	0.03314	0.29363	0.965971	0.00182	no	0.03314 (100%)	1 (0.001%)		1	0.001
DDX21	19	0.24137	0.3221	0.122873	2.38031	no	0.13678 (94.4%)	2.27096 (5.5%)		2.27096	5.5
DDX3X	18	0.011	0.18123	0.981529	0.000536	no	0.011 (100%)	1 (0.001%)		1	0.001
DDX41	20	0.01507	0.47421	0.69818	0.150372	no	0.00664 (98.8%)	1 (0.6%)		1	0.6
DDX58/ RIG-I	17	0.3424	0.41688	2.8228e-07	26.3673	yes	0.10136 (81.0%)	5.01198 (3.4%)	3-T**, 10-Q*, 243-P**, 272-F, 365-I*, 615-C*, 688-S*, 851-K, 857-E*	5.01198	3.4
DDX60	16	0.30478	0.57703	0.00753243	7.1414	yes	0.0904 (79.5%)	2.23196 (7.1%)	15-Q*, 212-T, 293-Q, 1504-H*, 1538-T*	2.23196	7.1
DHX36	15	0.1037	0.27918	0.448446	0.574576	no	0.06558 (97.2%)	1.72509 (2.7%)		1.72509	2.7
DHX58/ LGP2	19	0.16936	0.63797	0.783597	0.075424	no	0.08567 (88.4%)	1 (0.001%)		1	0.001
DHX9	18	0.05765	0.24454	0.0918327	2.84195	no	0.02425 (98.4%)	2.43393 (1.6%)		2.43393	1.6
EP300/ p300	16	0.12599	0.2617	0.895495	0.017254	no	0.04671 (92.0%)	1.09734 (7.9%)		1.09734	7.9
EPOR	18	0.23426	0.61061	0.0230315	5.16613	yes	0.14541 (94.5%)	2.40632 (54.%)	none above 90%	2.40632	5.4
EXOC2/ sec5	19	0.07491	0.4999	0.419016	0.653072	no	0.03831 (96.5%)	1.99671 (1.1%)		1.99671	1.1
FADD	18	0.12565	0.82683	0.964472	0.001984	no	0.05191 (87.7%)	1 (0.001%)		1	0.001
HMGB1	16	0.08222	0.16142	0.989782	0.000164	no	0.08222 (100%)	1 (0.001%)		1	0.001
HMGB2	18	0.12983	0.24832	0.969962	0.001418	no	0.12983 (100%)	1 (0.001%)		1	0.001
IFI16	16	0.99062	0.45427	5.8049e-12	47.3944	yes	0 (45.3%)	5.59065 (11.9%)	37-L*, 71-D*, 89-V*, 92-P*, 133-A, 149-V*, 250-I*, 309-F, 348-L*, 362-S**, 371-R*, 455-F*, 507-E*, 514-E, 538-K*, 591-F*, 615-V**, 621-Q*, 691-T*	5.59065	11.9
IFIH1/ MDA5	20	0.25757	0.41884	0.288574	1.12626	no	0.08559 (85.7%)	1.40784 (14.2%)		1.40784	14.2
IFNAR1	17	0.53728	0.71796	0.00217923	9.3921	yes	0.10246 (49.8%)	7.64881 (1.1%)	208-R, 343-L, 356-Q*	7.64881	1.1
IFNAR2	19	0.63344	0.96071	4.00018e-05	16.8713	yes	0.20012 (74.7%)	2.19791 (24.9%)	9-I*, 41-F, 69-L, 81-V**, 109-V, 120-F*, 215-S, 258-T, 360-I, 383-D*, 387-Q*, 453-L*, 490-W	2.19791	24.9
IKBKB/ IKKb	20	0.07483	0.40917	0.246461	1.34326	no	0.05214 (98.5%)	2.84119 (1.0%)		2.84119	1
IKBKE/ IKKe	17	0.07467	0.53323	0.793398	0.068592	no	0.04304 (94.9%)	1 (0.001%)		1	0.001
IKBKG/ NEMO	12	0.09066	0.4208	0.858296	0.031878	no	0.03717 (91.0%)	1 (0.001%)		1	0.001
IRAK1	13	0.21619	0.44692	0.490643	0.475116	no	0.15737 (93.0%)	3.14331 (1.2%)		3.14331	1.2
IRAK2	17	0.265	0.57134	0.795711	0.06703	no	0.14563 (86.6%)	1.14912 (12.7%)		1.14912	12.7
IRAK4	20	0.17931	0.34741	0.218147	1.51652	no	0.06634 (86.3%)	1.00312 (13.4%)		1.00312	13.4
IRF1	19	0.08824	0.28136	0.224962	1.47243	no	0.05941 (98.9%)	3.73037 (1.1%)		3.73037	1.1
IRF3	19	0.29812	0.59576	0.100923	2.6909	no	0.11399 (80.0%)	3.66977 (1.4%)		3.66977	1.4
IRF5	19	0.10016	0.44403	0.206569	1.59531	no	0.06182 (95.5%)	5.89731 (0.5%)		5.89731	0.5
IRF8	20	0.12688	0.59437	0.839522	0.041008	no	0.05009 (90.1%)	1 (0.001%)		1	0.001
IRF9	13	0.21914	0.35885	0.453176	0.562696	no	0 (80.3%)	1.22621 (19.6%)		1.22621	19.6
ISG15	19	0.17122	1.13096	0.618878	0.247448	no	0.08852 (86.1%)	1.38699 (4.8%)		1.38699	4.8
JAK1	20	0.04269	0.3198	0.778025	0.079464	no	0.02471 (97.9%)	1 (0.001%)		1	0.001
JAK2	18	0.08424	0.23387	0.731683	0.117572	no	0.00762 (91.4%)	5.01296 (0.1%)		5.01296	0.1
JAK3	16	0.07821	0.50356	0.03712	4.3449	yes	0.03596 (94.4%)	11.10885 (0.2%)	438-R*	11.1089	0.2
JUN/ AP-1	18	0.02853	0.25782	0.467376	0.528172	no	0.00924 (97.9%)	2.62181 (0.9%)		2.62181	0.9
KAT2A/ GCN5	16	0.01933	0.27045	0.865906	0.028514	no	0.00617 (98.2%)	1 (1.5%)		1	1.5
LRRFIP1	17	0.46672	0.77025	0.762279	0.0915	no	0.14834 (60.8%)	1.40255 (12.4%)		1.40255	12.4
LY96/ MD2	20	0.39988	0.67634	0.137986	2.20028	no	0.00896 (69.3%)	1.52362 (30.5%)		1.52362	30.5
MAP3K7/ tak1	20	0.03382	0.16899	0.968983	0.001512	no	0.00705 (97.1%)	1 (2.8%)		1	2.8
MAPK1/ERK2	11	0.0001	0.14261	0.997015	1.4e-05	no	0 (100%)	1 (0.001%)		1	0.001
MAPK14/ P38	17	0.00672	0.16699	0.989177	0.000184	no	0.00672 (100%)	1 (0.001%)		1	0.001
MAPK3/ ERK1	12	0.01224	0.20424	0.983038	0.000452	no	0.01224 (100%)	1 (0.001%)		1	0.001
MAPK8/ JNK	18	0.02484	0.18451	0.994589	4.6e-05	no	0 (97.4%)	1 (2.5%)		1	2.5
MAVS/ IPS-1/ CARDIF/ VISA	19	0.74108	0.78365	2.24732e-06	22.3711	yes	0.19344 (60.6%)	2.97536 (17.8%)	14-R*, 60-S**, 82-A, 100-S*, 163-T*, 286-S, 311-P, 329-T, 398-T, 429-M*, 509**	2.97536	17.8
MB21D1/ cGAS	17	0.83472	1.04543	2.11652e-15	62.9534	yes	0.10432 (46.7%)	4.43824 (10.7%)	16-G*, 47-K, 60-R*, 123-Q*, 139-W*, 163-S**, 177-D**, 181-T**, 184-G*, 195-L*, 202-A, 208-L**, 210-N*, 303-G*, 339-R*, 350-K*, 402-E*, 448-Q*, 479-K**, 481-E**, 499-R**	4.43824	10.7
MNDA	17	0.97789	0.83393	6.11796e-06	20.4509	yes	0.19328 (43.8%)	3.14037 (21.7%)	47-K, 81-N*, 98-K*, 100-P, 104-I*, 118-A*, 126-A, 157-K, 160-G**, 261-V*, 302-I	3.14037	21.7
MYD88	19	0.09211	0.39631	0.997743	8e-06	no	0 (89.3%)	1 (10.7%)		1	10.7
NFKB1/ p50	20	0.14787	0.33602	0.985817	0.000316	no	0.05542 (89.7%)	1 (8.3%)		1	8.3
NFKB2	20	0.0989	0.48587	0.834869	0.043456	no	0.05426 (94.3%)	1 (0.001%)		1	0.001
NFKBIA/ IKBA	20	0.03277	0.41173	0.696241	0.152412	no	0.01057 (97.0%)	1 (0.001%)		1	0.001
NOD1	20	0.14422	0.65162	0.186992	1.74116	no	0.0541 (87.9%)	4.89084 (0.2%)		4.89084	0.2
NOD2	19	0.21306	0.66352	0.0817097	3.03056	no	0.05987 (81.5%)	4.98037 (0.4%)		4.98037	0.4
OAS1	16	1.04198	0.96511	3.90241e-22	93.5793	yes	0.17884 (65.6%)	4.96131 (20.2%)		4.96131	20.2
OAS2	17	0.5739	0.8444	1.6949e-09	36.2962	yes	0.108 (61.9%)	1 (0.001%)		1	0.001
OAS3	16	0.33503	0.60132	0.0626095	3.46687	no	0.09382 (78.9%)	1.55702 (16.3%)		1.55702	16.3
OASL	18	0.37886	0.71785	0.468337	0.525896	no	0.13069 (75.1%)	1.21368 (24.7%)		1.21368	24.7
PIAS1	20	0.02108	0.22424	0.98072	0.000584	no	0.02108 (100%)	1 (0.001%)		1	0.001
PIAS2/ PIASX	19	0.04564	0.15985	0.976388	0.000876	no	0.04564 (100%)	1 (0.001%)		1	0.001
PIAS3	19	0.07135	0.30584	0.553117	0.351762	no	0.01461 (93.8%)	1 (0.6%)		1	0.6
PIAS4/ PIASY	17	0.03044	0.63623	0.42104	0.64741	no	0.01364 (97.1%)	2.11535 (0.6%)		2.11535	0.6
PRKCD	20	0.02601	0.4611	0.969499	0.001462	no	0.01166 (98.2%)	1 (1.8%)		1	1.8
PRMT1	15	0.00335	0.39369	0.96401	0.002036	no	0.00335 (100%)	1 (0.001%)		1	0.001
PTPN1/ PTP1B	18	0.15085	0.36658	0.203458	1.61738	no	0.05095 (94.1%)	2.02692 (5.9%)		2.02692	5.9
PTPN11/ SHP2	18	0.01389	0.22668	0.975987	0.000906	no	0.01389 (100%)	1 (0.001%)		1	0.001
PTPN2/ TCPTP	14	0.131	0.18466	0.956979	0.00291	no	0.07977 (93.7%)	1 (0.001%)		1	0.001
PTPN6/ SHP1	19	0.03028	0.47253	0.926491	0.008512	no	0.0209 (98.4%)	2.69123 (0.08%)		2.69123	0.08
PTPRC	20	0.73237	1.03352	1.49075e-50	223.59	yes	0.02601 (54.0%)	5.13545 (8.5%)	27-S**, 28-P**, 31-S**, 33-T*, 35-L**, 127-F, 130-S, 185-S, 204-T**, 206-L*, 213-V, 223-P, 236-T*, 240-L*, 243-K*, 244-E, 249-T, 257-N**, 269-E*, 274-T**, 278-N*, 279-A**, 280-S*, 282-S, 292-D**, 294-T**, 296-I*, 302-G*, 307-Q**, 309-H*, 313-Q**, 314-V**, 316-K*, 322-C**, 327-N*, 330-T**, 332-T*, 335-T**, 336-Q*, 346-N*, 347-M**, 353-E**, 355-K**, 375-N*, 376-H, 384-I, 399-F**, 418-S, 421-N*, 427…	5.13545	8.5
PYHIN1/ IFIX	18	0.84081	0.77917	5.87008e-07	24.9545	yes	0.03407 (32.7%)	5.62773 (6.9%)	124-R*, 175-R, 334-T*, 409-S, 415-P*, 434-S**, 435-H**	5.62773	6.9
RELA/ p65	17	0.1053	0.33064	0.167438	1.90574	no	0.02495 (92.1%)	7.28846 (0.5%)		7.28846	0.5
RELB	13	0.05135	0.46046	0.210089	1.57082	no	0.01371 (95.2%)	3.16865 (0.4%)		3.16865	0.4
RIPK1/ RIP1	19	0.37452	0.72614	0.136055	2.22202	no	0.12195 (78.6%)	1.45366 (21.2%)		1.45366	21.2
RIPK2/ RICK	20	0.23323	0.37325	0.710657	0.137622	no	0.12249 (89.8%)	1.34526 (10.0%)		1.34526	10
RNASEL	19	0.63645	0.78543	1.39654e-11	45.6741	yes	0.08705 (60.9%)	3.90801 (8.8%)	36-E, 40-L**, 70-S, 71-R, 98-L, 102-A**, 137-K, 214-D*, 256-Q, 287-K*, 290-E*, 294-K**, 314-H**, 319-V**, 322-S, 379-I, 444-C*, 468-I, 565-R*, 610-S*, 616-R, 619-Q, 646-K*, 651-R**, 653-N, 690-L	3.90801	8.8
SOCS1	17	0.04098	0.5328	0.680217	0.169882	no	0.0208 (96.5%)	1 (0.001%)		1	0.001
SOCS2	19	0.1601	0.32949	0.937889	0.006072	no	0.04296 (86.9%)	1 (0.001%)		1	0.001
SOCS3	18	0.03879	0.30356	0.955427	0.003124	no	0.02645 (98.1%)	1 (0.001%)		1	0.001
SOCS4	20	0.11838	0.28463	0.970174	0.001398	no	0.01351 (88.5%)	1 (11.0%)		1	11
SOCS5	20	0.07483	0.23638	0.805079	0.0609	no	0.03323 (95.2%)	1 (0.001%)		1	0.001
SOCS6	19	0.07769	0.3769	0.0519973	3.77586	no	0.0529 (99.1%)	3.12861 (0.9%)		3.12861	0.9
SPP1/ OPN	20	0.36893	0.64684	0.000209348	13.7453	yes	0.11196 (78.4%)	6.98781 (2.1%)	2-E**, 198-T*, 242-R*	6.98781	2.1
SSR2/TRAPB	17	0.0459	0.40574	0.711374	0.136908	no	0 (96.6%)	1.61198 (3.4%)		1.61198	3.4
STAT1	20	0.03962	0.34352	0.719565	0.12891	no	0.0197 (97.7%)	1 (0.001%)		1	0.001
STAT2	18	0.31951	0.4201	5.70625e-05	16.1977	yes	0.11901 (82.5%)	6.48017 (1.5%)	24-H*, 127-L*, 193-T*, 779-Q	6.48017	1.5
STAT3	17	0.00383	0.30758	0.97966	0.00065	no	0.00383 (100%)	1 (0.001%)		1	0.001
STAT4	20	0.10754	0.30416	0.812367	0.056346	no	0.08183 (97.8%)	1.33259 (2.1%)		1.33259	2.1
STAT5A	15	0.03629	0.41676	0.406379	0.68937	no	0.01678 (97.6%)	2.30639 (0.5%)		2.30639	0.5
STAT5B	14	0.03745	0.52911	0.355601	0.85337	no	0.01366 (96.4%)	1 (0.001%)		1	0.001
STAT6	19	0.16711	0.35544	0.143133	2.14394	no	0.12321 (97.7%)	2.66863 (2.3%)		2.66863	2.3
TAB1	20	0.00977	0.54418	0.62826	0.234428	no	0.00684 (99.5%)	1 (0.001%)		1	0.001
TAB2	20	0.05434	0.19462	0.965177	0.001906	no	0.05434 (100%)	1 (0.001%)		1	0.001
TAB3	17	0.12241	0.11945	0.964526	0.001978	no	0.05168 (92.2%)	1 (0.001%)		1	0.001
TBK1	18	0.06367	0.24769	0.824886	0.048958	no	0.0275 (95.7%)	1 (0.001%)		1	0.001
TICAM1	19	0.24463	0.98881	0.586441	0.295936	no	0.09362 (79.4%)	1.43648 (6.3%)		1.43648	6.3
TICAM2	17	0.29911	0.42037	0.14974	2.0749	no	0.1572 (93.0%)	2.54626 (6.9%)		2.54626	6.9
TIRAP	19	0.19901	0.69445	0.0610973	3.50735	no	0.13791 (95.7%)	3.44936 (2.1%)		3.44936	2.1
TLR1	19	0.49941	0.62515	9.38542e-07	24.0502	yes	0.17328 (72.9%)	4.06854 (4.8%)		4.06854	4.8
TLR2	18	0.55346	0.49497	5.81252e-05	16.1628	yes	0 (5.5%)	4.08144 (5.4%)	24-N**, 326-Y*, 354-L, 357-Q*, 376-Y, 606-G*, 607-V	4.08144	5.4
TLR3	19	0.28098	0.74518	0.355866	0.852428	no	0.09203 (82.0%)	1.25275 (17.9%)		1.25275	17.9
TLR4	19	0.58887	0.6048	2.00684e-10	40.46	yes	0 (61.1%)	3.73604 (9.4%)	229-H*, 239-S*, 267-G**, 295-Y**, 298-D*, 308-T*, 319-T**, 322-R*, 341-K*, 349-K**, 351-K, 360-S**, 366-A*, 394-S**, 415-S**, 474-E*, 517-N*, 520-S**, 521-S, 523-Q, 537-T*, 542-C*, 544-N**, 547-Q, 566-H*, 606-R, 673-I**, 704-Q	3.73604	9.4
TLR5	20	0.46673	0.64864	4.64562e-07	25.4056	yes	0.17997 (77.5%)	3.6893 (5.7%)	29-R*, 104-S, 292-H*, 407-D*, 492-E*, 523-S**, 530-G*, 567-V*	3.6893	5.7
TLR6	18	0.44571	0.57385	3.18989e-05	17.3012	yes	0.04106 (61.9%)	6.29205 (1.4%)	293-R**, 470-V**, 589-V*, 654-A*, 669-I	6.29205	1.4
TLR7	19	0.23983	0.36748	0.0277119	4.8459	yes	0.07107 (84.4%)	4.139 (1.4%)	271-A, 566-H*, 693-K*	4.139	1.4
TLR8	19	0.40795	0.49163	5.62256e-11	42.9476	yes	0 (65.4%)	8.4605 (1.4%)	59-Q*, 61-D*, 73-Q**, 470-R*, 695-Q**, 707-R*, 757-K**, 765-L*, 784-M**	8.4605	1.4
TLR9	16	0.1851	0.52613	0.0272829	4.87282	yes	0.06974 (89.1%)	2.05881 (6.4%)	58-M*, 278-D, 522-G, 649-R, 674-H, 863-R	2.05881	6.4
TMEM173/ STING/ MITA	18	0.59852	0.66449	0.000696908	11.4975	yes	0.31325 (87.1%)	3.09297 (12.8%)	93-L, 315-G*	3.09297	12.8
TRADD	19	0.18072	0.5559	0.978832	0.000704	no	0.04372 (81.3%)	1 (0.001%)		1	0.001
TRAF3	19	0.03407	0.43526	0.932745	0.007122	no	0.01066 (97.0%)	1 (2.7%)		1	2.7
TRAF6	20	0.12431	0.3324	0.889516	0.019298	no	0.05121 (91.4%)	1 (0.001%)		1	0.001
TREX1	20	0.32754	0.67098	0.199037	1.64943	no	0.14371 (86.5%)	1.67198 (13.4%)		1.67198	13.4
TRIM21/ RO52	20	0.41008	0.49723	0.019244	5.47921	yes	0.23835 (91.9%)	2.73363 (8.0%)	89-G, 91-R*, 124-A**, 159-E*, 236-C*, 285-C*, 407-V*	2.73363	8
TRIM25	20	0.1792	0.60297	0.00494048	7.9011	yes	0.0915 (88.4%)	5.19548 (0.6%)	338-H*	5.19548	0.6
TYK2	17	0.11993	0.54068	0.000978191	10.8684	yes	0.05896 (92.4%)	11.54268 (0.1%)	873-N**	11.5427	0.1
UBE2N/ UBC13	18	0.08826	0.06396	0.997236	1.2e-05	no	0.08826 (100%)	1 (0.001%)		1	0.001
UBE2V1/ UEV1A	17	0.0001	0.05088	0.993617	6.4e-05	no	0 (100%)	1 (0.001%)		1	0.001
UNC93B1	12	0.05059	0.39325	0.807768	0.059198	no	0.02854 (97.1%)	1 (0.001%)		1	0.001
USP18/ UBP43	15	0.28486	0.69219	0.146509	2.10823	no	0.12906 (79.2%)	15.91257 (0.3%)		15.9126	0.3
XRCC5/ KU80	20	0.12713	0.26544	0.988945	0.000192	no	0.00203 (86.4%)	1 (13.5%)		1	13.5
XRCC6/ KU70	15	0.05746	0.23164	0.871583	0.02613	no	0.03689 (97.4%)	1 (0.001%)		1	0.001
ZBP1/ DAI	17	0.65633	0.92428	0.0351687	4.43696	yes	0 (39.2%)	4.02278 (2.4%)	197-W*, 287-P	4.02278	2.4
						33

## Sheet: Induction Chi Squared
	AKIRIN2
			M1 vs M2	M8 vs. M8a
	m7	-910.088	0.00012	0.000316	2 * delta(lnL)
	m8	-910.088	2	1	degrees of freedom
	m8	-910.088	0.99994	0.985817	p-value
	m8a	-910.088
	ATG5
			M1 vs M2	M8 vs. M8a
	m7	-1366.45	1.78629	0.26163	2 * delta(lnL)
	m8	-1365.56	2	1	degrees of freedom
	m8	-1365.56	0.409367	0.609003	p-value
	m8a	-1365.69
	CARD9
			M1 vs M2	M8 vs. M8a
	m7	-4015.56	9.9681	0.006334	2 * delta(lnL)
	m8	-4010.58	2	1	degrees of freedom
	m8	-4010.58	0.00684629	0.936566	p-value
	m8a	-4010.58
	CASP10
			M1 vs M2	M8 vs. M8a
	m7	-4038.49	52.4398	52.2728	2 * delta(lnL)
	m8	-4012.27	2	1	degrees of freedom
	m8	-4012.27	4.10049e-12	4.83029e-13	p-value
	m8a	-4038.41
	CASP8
			M1 vs M2	M8 vs. M8a
	m7	-3289.87	3.19665	3.08183	2 * delta(lnL)
	m8	-3288.27	2	1	degrees of freedom
	m8	-3288.27	0.202235	0.0791716	p-value
	m8a	-3289.81
	CD14
			M1 vs M2	M8 vs. M8a
	m7	-3072.93	2.34043	1.46259	2 * delta(lnL)
	m8	-3071.75	2	1	degrees of freedom
	m8	-3071.75	0.3103	0.226518	p-value
	m8a	-3072.49
	CD36
			M1 vs M2	M8 vs. M8a
	m7	-3410.57	1.56718	1.41276	2 * delta(lnL)
	m8	-3409.79	2	1	degrees of freedom
	m8	-3409.79	0.456764	0.234599	p-value
	m8a	-3410.49
	CHUK
			M1 vs M2	M8 vs. M8a
	m7	-3675.89	5e-05	0.001002	2 * delta(lnL)
	m8	-3675.89	2	1	degrees of freedom
	m8	-3675.89	0.999975	0.974748	p-value
	m8a	-3675.89
	CIITA
			M1 vs M2	M8 vs. M8a
	m7	-8696.44	12.404	8.47306	2 * delta(lnL)
	m8	-8690.24	2	1	degrees of freedom
	m8	-8690.24	0.0020254	0.00360445	p-value
	m8a	-8694.47
	CISH
			M1 vs M2	M8 vs. M8a
	m7	-1613.07	9.34439	9.29542	2 * delta(lnL)
	m8	-1608.39	2	1	degrees of freedom
	m8	-1608.39	0.00935171	0.00229728	p-value
	m8a	-1613.04
	CREBBP
			M1 vs M2	M8 vs. M8a
	m7	-12427.2	3.55331	1.8502	2 * delta(lnL)
	m8	-12425.4	2	1	degrees of freedom
	m8	-12425.4	0.169204	0.17376	p-value
	m8a	-12426.3
	CTNNB1
			M1 vs M2	M8 vs. M8a
	m7	-4130.84	0.001134	0.001574	2 * delta(lnL)
	m8	-4130.84	2	1	degrees of freedom
	m8	-4130.84	0.999433	0.968353	p-value
	m8a	-4130.84
	DDX1
			M1 vs M2	M8 vs. M8a
	m7	-4180.89	0.001254	0.00182	2 * delta(lnL)
	m8	-4180.9	2	1	degrees of freedom
	m8	-4180.9	0.999373	0.965971	p-value
	m8a	-4180.89
	DDX21
			M1 vs M2	M8 vs. M8a
	m7	-4541.53	2.43879	2.38031	2 * delta(lnL)
	m8	-4540.31	2	1	degrees of freedom
	m8	-4540.31	0.295409	0.122873	p-value
	m8a	-4541.51
	DDX3X
			M1 vs M2	M8 vs. M8a
	m7	-2982	0.000994	0.000536	2 * delta(lnL)
	m8	-2982	2	1	degrees of freedom
	m8	-2982	0.999503	0.981529	p-value
	m8a	-2982
	DDX41
			M1 vs M2	M8 vs. M8a
	m7	-3572.06	0.036872	0.150372	2 * delta(lnL)
	m8	-3572.04	2	1	degrees of freedom
	m8	-3572.04	0.981733	0.69818	p-value
	m8a	-3572.11
	DDX58
			M1 vs M2	M8 vs. M8a
	m7	-6088.02	26.3685	26.3673	2 * delta(lnL)
	m8	-6074.84	2	1	degrees of freedom
	m8	-6074.84	1.87998e-06	2.8228e-07	p-value
	m8a	-6088.02
	DDX60
			M1 vs M2	M8 vs. M8a
	m7	-10288.2	8.09947	7.1414	2 * delta(lnL)
	m8	-10284.2	2	1	degrees of freedom
	m8	-10284.2	0.017427	0.00753243	p-value
	m8a	-10287.7
	DHX36
			M1 vs M2	M8 vs. M8a
	m7	-5734.75	1.66389	0.574576	2 * delta(lnL)
	m8	-5733.92	2	1	degrees of freedom
	m8	-5733.92	0.435202	0.448446	p-value
	m8a	-5734.21
	DHX58
			M1 vs M2	M8 vs. M8a
	m7	-4941.7	0.000142	0.075424	2 * delta(lnL)
	m8	-4941.7	2	1	degrees of freedom
	m8	-4941.7	0.999929	0.783597	p-value
	m8a	-4941.67
	DHX9
			M1 vs M2	M8 vs. M8a
	m7	-6914.86	7.50605	2.84195	2 * delta(lnL)
	m8	-6911.11	2	1	degrees of freedom
	m8	-6911.11	0.0234468	0.0918327	p-value
	m8a	-6912.53
	EP300
			M1 vs M2	M8 vs. M8a
	m7	-12468.1	0.112148	0.017254	2 * delta(lnL)
	m8	-12468	2	1	degrees of freedom
	m8	-12468	0.945469	0.895495	p-value
	m8a	-12468.1
	EPOR
			M1 vs M2	M8 vs. M8a
	m7	-3428.09	8.34329	5.16613	2 * delta(lnL)
	m8	-3423.92	2	1	degrees of freedom
	m8	-3423.92	0.0154269	0.0230315	p-value
	m8a	-3426.5
	EXOC2
			M1 vs M2	M8 vs. M8a
	m7	-5653.44	2.64596	0.653072	2 * delta(lnL)
	m8	-5652.12	2	1	degrees of freedom
	m8	-5652.12	0.26634	0.419016	p-value
	m8a	-5652.44
	FADD
			M1 vs M2	M8 vs. M8a
	m7	-1376.03	6e-06	0.001984	2 * delta(lnL)
	m8	-1376.03	2	1	degrees of freedom
	m8	-1376.03	0.999997	0.964472	p-value
	m8a	-1376.03
	HMGB1
			M1 vs M2	M8 vs. M8a
	m7	-924.445	0.000568	0.000164	2 * delta(lnL)
	m8	-924.445	2	1	degrees of freedom
	m8	-924.445	0.999716	0.989782	p-value
	m8a	-924.445
	HMGB2
			M1 vs M2	M8 vs. M8a
	m7	-1010.54	0.000266	0.001418	2 * delta(lnL)
	m8	-1010.54	2	1	degrees of freedom
	m8	-1010.54	0.999867	0.969962	p-value
	m8a	-1010.54
	IFI16
			M1 vs M2	M8 vs. M8a
	m7	-4471.1	48.8482	47.3944	2 * delta(lnL)
	m8	-4446.68	2	1	degrees of freedom
	m8	-4446.68	2.47028e-11	5.8049e-12	p-value
	m8a	-4470.37
	IFIH1
			M1 vs M2	M8 vs. M8a
	m7	-6221.02	1.31929	1.12626	2 * delta(lnL)
	m8	-6220.36	2	1	degrees of freedom
	m8	-6220.36	0.517034	0.288574	p-value
	m8a	-6220.92
	IFNAR1
			M1 vs M2	M8 vs. M8a
	m7	-3981.26	9.81406	9.3921	2 * delta(lnL)
	m8	-3976.35	2	1	degrees of freedom
	m8	-3976.35	0.0073944	0.00217923	p-value
	m8a	-3981.05
	IFNAR2
			M1 vs M2	M8 vs. M8a
	m7	-4237.55	17.1319	16.8713	2 * delta(lnL)
	m8	-4228.99	2	1	degrees of freedom
	m8	-4228.99	0.000190482	4.00018e-05	p-value
	m8a	-4237.42
	IKBKB
			M1 vs M2	M8 vs. M8a
	m7	-3548.39	2.82733	1.34326	2 * delta(lnL)
	m8	-3546.98	2	1	degrees of freedom
	m8	-3546.98	0.24325	0.246461	p-value
	m8a	-3547.65
	IKBKE
			M1 vs M2	M8 vs. M8a
	m7	-4573.25	0.00021	0.068592	2 * delta(lnL)
	m8	-4573.25	2	1	degrees of freedom
	m8	-4573.25	0.999895	0.793398	p-value
	m8a	-4573.21
	IKBKG
			M1 vs M2	M8 vs. M8a
	m7	-2398.06	4e-06	0.031878	2 * delta(lnL)
	m8	-2398.06	2	1	degrees of freedom
	m8	-2398.06	0.999998	0.858296	p-value
	m8a	-2398.05
	IRAK1
			M1 vs M2	M8 vs. M8a
	m7	-3984.81	1.1026	0.475116	2 * delta(lnL)
	m8	-3984.26	2	1	degrees of freedom
	m8	-3984.26	0.576199	0.490643	p-value
	m8a	-3984.5
	IRAK2
			M1 vs M2	M8 vs. M8a
	m7	-4126.5	0.85057	0.06703	2 * delta(lnL)
	m8	-4126.07	2	1	degrees of freedom
	m8	-4126.07	0.653583	0.795711	p-value
	m8a	-4126.11
	IRAK4
			M1 vs M2	M8 vs. M8a
	m7	-2442.44	0.116048	1.51652	2 * delta(lnL)
	m8	-2442.38	2	1	degrees of freedom
	m8	-2442.38	0.943627	0.218147	p-value
	m8a	-2443.14
	IRF1
			M1 vs M2	M8 vs. M8a
	m7	-1796.28	1.90273	1.47243	2 * delta(lnL)
	m8	-1795.33	2	1	degrees of freedom
	m8	-1795.33	0.386214	0.224962	p-value
	m8a	-1796.06
	IRF3
			M1 vs M2	M8 vs. M8a
	m7	-2313.41	3.71827	2.6909	2 * delta(lnL)
	m8	-2311.55	2	1	degrees of freedom
	m8	-2311.55	0.155807	0.100923	p-value
	m8a	-2312.9
	IRF5
			M1 vs M2	M8 vs. M8a
	m7	-3066.9	2.51629	1.59531	2 * delta(lnL)
	m8	-3065.64	2	1	degrees of freedom
	m8	-3065.64	0.284181	0.206569	p-value
	m8a	-3066.44
	IRF8
			M1 vs M2	M8 vs. M8a
	m7	-3015.71	2.6e-05	0.041008	2 * delta(lnL)
	m8	-3015.71	2	1	degrees of freedom
	m8	-3015.71	0.999987	0.839522	p-value
	m8a	-3015.68
	IRF9
			M1 vs M2	M8 vs. M8a
	m7	-2133.04	0.804078	0.562696	2 * delta(lnL)
	m8	-2132.64	2	1	degrees of freedom
	m8	-2132.64	0.668955	0.453176	p-value
	m8a	-2132.92
	ISG15
			M1 vs M2	M8 vs. M8a
	m7	-1499.66	2.00378	0.247448	2 * delta(lnL)
	m8	-1498.65	2	1	degrees of freedom
	m8	-1498.65	0.367186	0.618878	p-value
	m8a	-1498.78
	JAK1
			M1 vs M2	M8 vs. M8a
	m7	-6605.67	0.000382	0.079464	2 * delta(lnL)
	m8	-6605.67	2	1	degrees of freedom
	m8	-6605.67	0.999809	0.778025	p-value
	m8a	-6605.63
	JAK2
			M1 vs M2	M8 vs. M8a
	m7	-5675.27	0.13908	0.117572	2 * delta(lnL)
	m8	-5675.2	2	1	degrees of freedom
	m8	-5675.2	0.932823	0.731683	p-value
	m8a	-5675.26
	JAK3
			M1 vs M2	M8 vs. M8a
	m7	-4183.26	5.23209	4.3449	2 * delta(lnL)
	m8	-4180.64	2	1	degrees of freedom
	m8	-4180.64	0.0730915	0.03712	p-value
	m8a	-4182.82
	JUN
			M1 vs M2	M8 vs. M8a
	m7	-1732.99	3.49909	0.528172	2 * delta(lnL)
	m8	-1731.24	2	1	degrees of freedom
	m8	-1731.24	0.173853	0.467376	p-value
	m8a	-1731.51
	KAT2A
			M1 vs M2	M8 vs. M8a
	m7	-4433.25	0.779788	0.028514	2 * delta(lnL)
	m8	-4432.86	2	1	degrees of freedom
	m8	-4432.86	0.677129	0.865906	p-value
	m8a	-4432.88
	LRRFIP1
			M1 vs M2	M8 vs. M8a
	m7	-6381.76	0.299366	0.0915	2 * delta(lnL)
	m8	-6381.61	2	1	degrees of freedom
	m8	-6381.61	0.860981	0.762279	p-value
	m8a	-6381.65
	LY96
			M1 vs M2	M8 vs. M8a
	m7	-1240.9	2.6408	2.20028	2 * delta(lnL)
	m8	-1239.58	2	1	degrees of freedom
	m8	-1239.58	0.267028	0.137986	p-value
	m8a	-1240.68
	MAP3K7
			M1 vs M2	M8 vs. M8a
	m7	-2485.8	0.456742	0.001512	2 * delta(lnL)
	m8	-2485.57	2	1	degrees of freedom
	m8	-2485.57	0.795829	0.968983	p-value
	m8a	-2485.57
	MAPK1
			M1 vs M2	M8 vs. M8a
	m7	-1624.11	0.001788	1.4e-05	2 * delta(lnL)
	m8	-1624.12	2	1	degrees of freedom
	m8	-1624.12	0.999106	0.997015	p-value
	m8a	-1624.12
	MAPK14
			M1 vs M2	M8 vs. M8a
	m7	-1569.42	0.000374	0.000184	2 * delta(lnL)
	m8	-1569.42	2	1	degrees of freedom
	m8	-1569.42	0.999813	0.989177	p-value
	m8a	-1569.42
	MAPK3
			M1 vs M2	M8 vs. M8a
	m7	-1633.86	0.000618	0.000452	2 * delta(lnL)
	m8	-1633.87	2	1	degrees of freedom
	m8	-1633.87	0.999691	0.983038	p-value
	m8a	-1633.86
	MAPK8
			M1 vs M2	M8 vs. M8a
	m7	-2171.07	1.39056	4.6e-05	2 * delta(lnL)
	m8	-2170.37	2	1	degrees of freedom
	m8	-2170.37	0.498934	0.994589	p-value
	m8a	-2170.37
	MAVS
			M1 vs M2	M8 vs. M8a
	m7	-4474.98	22.4644	22.3711	2 * delta(lnL)
	m8	-4463.75	2	1	degrees of freedom
	m8	-4463.75	1.32409e-05	2.24732e-06	p-value
	m8a	-4474.94
	MB21D1
			M1 vs M2	M8 vs. M8a
	m7	-5006.96	64.0583	62.9534	2 * delta(lnL)
	m8	-4974.94	2	1	degrees of freedom
	m8	-4974.94	1.23004e-14	2.11652e-15	p-value
	m8a	-5006.41
	MNDA
			M1 vs M2	M8 vs. M8a
	m7	-3452.12	20.4685	20.4509	2 * delta(lnL)
	m8	-3441.89	2	1	degrees of freedom
	m8	-3441.89	3.59189e-05	6.11796e-06	p-value
	m8a	-3452.11
	MYD88
			M1 vs M2	M8 vs. M8a
	m7	-1789.51	0.00453	8e-06	2 * delta(lnL)
	m8	-1789.51	2	1	degrees of freedom
	m8	-1789.51	0.997738	0.997743	p-value
	m8a	-1789.51
	NFKB1
			M1 vs M2	M8 vs. M8a
	m7	-5753.92	0.008588	0.000316	2 * delta(lnL)
	m8	-5753.92	2	1	degrees of freedom
	m8	-5753.92	0.995715	0.985817	p-value
	m8a	-5753.92
	NFKB2
			M1 vs M2	M8 vs. M8a
	m7	-5721.75	0.000112	0.043456	2 * delta(lnL)
	m8	-5721.75	2	1	degrees of freedom
	m8	-5721.75	0.999944	0.834869	p-value
	m8a	-5721.73
	NFKBIA
			M1 vs M2	M8 vs. M8a
	m7	-1671.52	0.00026	0.152412	2 * delta(lnL)
	m8	-1671.52	2	1	degrees of freedom
	m8	-1671.52	0.99987	0.696241	p-value
	m8a	-1671.6
	NOD1
			M1 vs M2	M8 vs. M8a
	m7	-7140.81	1.75176	1.74116	2 * delta(lnL)
	m8	-7139.94	2	1	degrees of freedom
	m8	-7139.94	0.416496	0.186992	p-value
	m8a	-7140.81
	NOD2
			M1 vs M2	M8 vs. M8a
	m7	-6598.24	2.94973	3.03056	2 * delta(lnL)
	m8	-6596.77	2	1	degrees of freedom
	m8	-6596.77	0.22881	0.0817097	p-value
	m8a	-6598.28
	OAS1
			M1 vs M2	M8 vs. M8a
	m7	-3616.32	93.7474	93.5793	2 * delta(lnL)
	m8	-3569.45	2	1	degrees of freedom
	m8	-3569.45	4.39542e-21	3.90241e-22	p-value
	m8a	-3616.24
	OAS2
			M1 vs M2	M8 vs. M8a
	m7	-5515.73	36.9824	36.2962	2 * delta(lnL)
	m8	-5497.23	2	1	degrees of freedom
	m8	-5497.23	9.31916e-09	1.6949e-09	p-value
	m8a	-5515.38
	OAS3
			M1 vs M2	M8 vs. M8a
	m7	-7274.74	4.59804	3.46687	2 * delta(lnL)
	m8	-7272.44	2	1	degrees of freedom
	m8	-7272.44	0.100357	0.0626095	p-value
	m8a	-7274.18
	OASL
			M1 vs M2	M8 vs. M8a
	m7	-4142.41	1.6026	0.525896	2 * delta(lnL)
	m8	-4141.61	2	1	degrees of freedom
	m8	-4141.61	0.448746	0.468337	p-value
	m8a	-4141.88
	PIAS1
			M1 vs M2	M8 vs. M8a
	m7	-3396.11	0.000678	0.000584	2 * delta(lnL)
	m8	-3396.11	2	1	degrees of freedom
	m8	-3396.11	0.999661	0.98072	p-value
	m8a	-3396.11
	PIAS2
			M1 vs M2	M8 vs. M8a
	m7	-2745.33	0.000574	0.000876	2 * delta(lnL)
	m8	-2745.33	2	1	degrees of freedom
	m8	-2745.33	0.999713	0.976388	p-value
	m8a	-2745.33
	PIAS3
			M1 vs M2	M8 vs. M8a
	m7	-3492.75	0.011164	0.351762	2 * delta(lnL)
	m8	-3492.75	2	1	degrees of freedom
	m8	-3492.75	0.994434	0.553117	p-value
	m8a	-3492.92
	PIAS4
			M1 vs M2	M8 vs. M8a
	m7	-3368.83	2.79825	0.64741	2 * delta(lnL)
	m8	-3367.43	2	1	degrees of freedom
	m8	-3367.43	0.246813	0.42104	p-value
	m8a	-3367.75
	PRKCD
			M1 vs M2	M8 vs. M8a
	m7	-4241.07	2.86952	0.001462	2 * delta(lnL)
	m8	-4239.64	2	1	degrees of freedom
	m8	-4239.64	0.238173	0.969499	p-value
	m8a	-4239.64
	PRMT1
			M1 vs M2	M8 vs. M8a
	m7	-1922.45	0.003404	0.002036	2 * delta(lnL)
	m8	-1922.45	2	1	degrees of freedom
	m8	-1922.45	0.998299	0.96401	p-value
	m8a	-1922.45
	PTPN1
			M1 vs M2	M8 vs. M8a
	m7	-2639.45	2.4088	1.61738	2 * delta(lnL)
	m8	-2638.25	2	1	degrees of freedom
	m8	-2638.25	0.299871	0.203458	p-value
	m8a	-2639.06
	PTPN11
			M1 vs M2	M8 vs. M8a
	m7	-2520.44	0.001136	0.000906	2 * delta(lnL)
	m8	-2520.44	2	1	degrees of freedom
	m8	-2520.44	0.999432	0.975987	p-value
	m8a	-2520.44
	PTPN2
			M1 vs M2	M8 vs. M8a
	m7	-1827.15	8e-06	0.00291	2 * delta(lnL)
	m8	-1827.15	2	1	degrees of freedom
	m8	-1827.15	0.999996	0.956979	p-value
	m8a	-1827.15
	PTPN6
			M1 vs M2	M8 vs. M8a
	m7	-3731.13	0.03589	0.008512	2 * delta(lnL)
	m8	-3731.11	2	1	degrees of freedom
	m8	-3731.11	0.982215	0.926491	p-value
	m8a	-3731.11
	PTPRC
			M1 vs M2	M8 vs. M8a
	m7	-11625.6	224.887	223.59	2 * delta(lnL)
	m8	-11513.1	2	1	degrees of freedom
	m8	-11513.1	1.46713e-49	1.49075e-50	p-value
	m8a	-11624.9
	PYHIN1
			M1 vs M2	M8 vs. M8a
	m7	-3612.95	25.6665	24.9545	2 * delta(lnL)
	m8	-3600.12	2	1	degrees of freedom
	m8	-3600.12	2.67043e-06	5.87008e-07	p-value
	m8a	-3612.59
	RELA
			M1 vs M2	M8 vs. M8a
	m7	-2909.77	1.94252	1.90574	2 * delta(lnL)
	m8	-2908.8	2	1	degrees of freedom
	m8	-2908.8	0.378606	0.167438	p-value
	m8a	-2909.75
	RELB
			M1 vs M2	M8 vs. M8a
	m7	-2990.01	2.38524	1.57082	2 * delta(lnL)
	m8	-2988.81	2	1	degrees of freedom
	m8	-2988.81	0.303426	0.210089	p-value
	m8a	-2989.6
	RIPK1
			M1 vs M2	M8 vs. M8a
	m7	-4750.9	3.15161	2.22202	2 * delta(lnL)
	m8	-4749.32	2	1	degrees of freedom
	m8	-4749.32	0.206841	0.136055	p-value
	m8a	-4750.43
	RIPK2
			M1 vs M2	M8 vs. M8a
	m7	-3392.25	0.456048	0.137622	2 * delta(lnL)
	m8	-3392.03	2	1	degrees of freedom
	m8	-3392.03	0.796105	0.710657	p-value
	m8a	-3392.1
	RNASEL
			M1 vs M2	M8 vs. M8a
	m7	Would not run	#VALUE!	45.6741	2 * delta(lnL)
	m8	-5964.04	2	1	degrees of freedom
	m8	-5964.04	#VALUE!	1.39654e-11	p-value
	m8a	-5986.87
	SOCS1
			M1 vs M2	M8 vs. M8a
	m7	-1364.98	0.000686	0.169882	2 * delta(lnL)
	m8	-1364.98	2	1	degrees of freedom
	m8	-1364.98	0.999657	0.680217	p-value
	m8a	-1364.89
	SOCS2
			M1 vs M2	M8 vs. M8a
	m7	-1194.44	5.6e-05	0.006072	2 * delta(lnL)
	m8	-1194.44	2	1	degrees of freedom
	m8	-1194.44	0.999972	0.937889	p-value
	m8a	-1194.44
	SOCS3
			M1 vs M2	M8 vs. M8a
	m7	-1228.63	8.2e-05	0.003124	2 * delta(lnL)
	m8	-1228.63	2	1	degrees of freedom
	m8	-1228.63	0.999959	0.955427	p-value
	m8a	-1228.63
	SOCS4
			M1 vs M2	M8 vs. M8a
	m7	-2502.81	0.440428	0.001398	2 * delta(lnL)
	m8	-2502.59	2	1	degrees of freedom
	m8	-2502.59	0.802347	0.970174	p-value
	m8a	-2502.59
	SOCS5
			M1 vs M2	M8 vs. M8a
	m7	-2941.65	5.6e-05	0.0609	2 * delta(lnL)
	m8	-2941.65	2	1	degrees of freedom
	m8	-2941.65	0.999972	0.805079	p-value
	m8a	-2941.62
	SOCS6
			M1 vs M2	M8 vs. M8a
	m7	-3387.71	7.13954	3.77586	2 * delta(lnL)
	m8	-3384.14	2	1	degrees of freedom
	m8	-3384.14	0.0281623	0.0519973	p-value
	m8a	-3386.03
	SPP1
			M1 vs M2	M8 vs. M8a
	m7	-1939.41	14.8089	13.7453	2 * delta(lnL)
	m8	-1932.01	2	1	degrees of freedom
	m8	-1932.01	0.000608534	0.000209348	p-value
	m8a	-1938.88
	SSR2
			M1 vs M2	M8 vs. M8a
	m7	-1111.27	2.20277	0.136908	2 * delta(lnL)
	m8	-1110.17	2	1	degrees of freedom
	m8	-1110.17	0.332411	0.711374	p-value
	m8a	-1110.24
	STAT1
			M1 vs M2	M8 vs. M8a
	m7	-4218.04	9.4e-05	0.12891	2 * delta(lnL)
	m8	-4218.04	2	1	degrees of freedom
	m8	-4218.04	0.999953	0.719565	p-value
	m8a	-4218.1
	STAT2
			M1 vs M2	M8 vs. M8a
	m7	-4942.36	16.4745	16.1977	2 * delta(lnL)
	m8	-4934.12	2	1	degrees of freedom
	m8	-4934.12	0.00026461	5.70625e-05	p-value
	m8a	-4942.22
	STAT3
			M1 vs M2	M8 vs. M8a
	m7	-3379.99	0.002302	0.00065	2 * delta(lnL)
	m8	-3379.99	2	1	degrees of freedom
	m8	-3379.99	0.99885	0.97966	p-value
	m8a	-3379.99
	STAT4
			M1 vs M2	M8 vs. M8a
	m7	-4181.27	0.679674	0.056346	2 * delta(lnL)
	m8	-4180.93	2	1	degrees of freedom
	m8	-4180.93	0.711886	0.812367	p-value
	m8a	-4180.96
	STAT5A
			M1 vs M2	M8 vs. M8a
	m7	-4683.98	3.19645	0.68937	2 * delta(lnL)
	m8	-4682.38	2	1	degrees of freedom
	m8	-4682.38	0.202255	0.406379	p-value
	m8a	-4682.73
	STAT5B
			M1 vs M2	M8 vs. M8a
	m7	-4834.37	0.000356	0.85337	2 * delta(lnL)
	m8	-4834.37	2	1	degrees of freedom
	m8	-4834.37	0.999822	0.355601	p-value
	m8a	-4834.8
	STAT6
			M1 vs M2	M8 vs. M8a
	m7	-5143.27	3.68392	2.14394	2 * delta(lnL)
	m8	-5141.43	2	1	degrees of freedom
	m8	-5141.43	0.158506	0.143133	p-value
	m8a	-5142.5
	TAB1
			M1 vs M2	M8 vs. M8a
	m7	-3256.64	0.000232	0.234428	2 * delta(lnL)
	m8	-3256.65	2	1	degrees of freedom
	m8	-3256.65	0.999884	0.62826	p-value
	m8a	-3256.76
	TAB2
			M1 vs M2	M8 vs. M8a
	m7	-3589.76	0.000854	0.001906	2 * delta(lnL)
	m8	-3589.76	2	1	degrees of freedom
	m8	-3589.76	0.999573	0.965177	p-value
	m8a	-3589.75
	TAB3
			M1 vs M2	M8 vs. M8a
	m7	-3327.32	0	0.001978	2 * delta(lnL)
	m8	-3327.32	2	1	degrees of freedom
	m8	-3327.32	1	0.964526	p-value
	m8a	-3327.32
	TBK1
			M1 vs M2	M8 vs. M8a
	m7	-3576.92	3e-05	0.048958	2 * delta(lnL)
	m8	-3576.92	2	1	degrees of freedom
	m8	-3576.92	0.999985	0.824886	p-value
	m8a	-3576.89
	TICAM1
			M1 vs M2	M8 vs. M8a
	m7	-6087.47	1.41909	0.295936	2 * delta(lnL)
	m8	-6086.76	2	1	degrees of freedom
	m8	-6086.76	0.491869	0.586441	p-value
	m8a	-6086.91
	TICAM2
			M1 vs M2	M8 vs. M8a
	m7	Would not run	#VALUE!	2.0749	2 * delta(lnL)
	m8	-1516.93	2	1	degrees of freedom
	m8	-1516.93	#VALUE!	0.14974	p-value
	m8a	-1517.97
	TIRAP
			M1 vs M2	M8 vs. M8a
	m7	-1655.86	4.65736	3.50735	2 * delta(lnL)
	m8	-1653.53	2	1	degrees of freedom
	m8	-1653.53	0.0974242	0.0610973	p-value
	m8a	-1655.28
	TLR1
			M1 vs M2	M8 vs. M8a
	m7	-6115.66	24.5188	24.0502	2 * delta(lnL)
	m8	-6103.4	2	1	degrees of freedom
	m8	-6103.4	4.74039e-06	9.38542e-07	p-value
	m8a	-6115.43
	TLR2
			M1 vs M2	M8 vs. M8a
	m7	-5463.22	17.3604	16.1628	2 * delta(lnL)
	m8	-5454.54	2	1	degrees of freedom
	m8	-5454.54	0.00016992	5.81252e-05	p-value
	m8a	-5462.62
	TLR3
			M1 vs M2	M8 vs. M8a
	m7	-7452.12	2.33593	0.852428	2 * delta(lnL)
	m8	-7450.95	2	1	degrees of freedom
	m8	-7450.95	0.310999	0.355866	p-value
	m8a	-7451.38
	TLR4
			M1 vs M2	M8 vs. M8a
	m7	-6152.75	40.4648	40.46	2 * delta(lnL)
	m8	-6132.52	2	1	degrees of freedom
	m8	-6132.52	1.63372e-09	2.00684e-10	p-value
	m8a	-6152.75
	TLR5
			M1 vs M2	M8 vs. M8a
	m7	-6795.31	25.8121	25.4056	2 * delta(lnL)
	m8	-6782.4	2	1	degrees of freedom
	m8	-6782.4	2.48302e-06	4.64562e-07	p-value
	m8a	-6795.11
	TLR6
			M1 vs M2	M8 vs. M8a
	m7	-5864.28	17.3137	17.3012	2 * delta(lnL)
	m8	-5855.63	2	1	degrees of freedom
	m8	-5855.63	0.000173931	3.18989e-05	p-value
	m8a	-5864.28
	TLR7
			M1 vs M2	M8 vs. M8a
	m7	-6550.9	4.67924	4.8459	2 * delta(lnL)
	m8	-6548.56	2	1	degrees of freedom
	m8	-6548.56	0.0963641	0.0277119	p-value
	m8a	-6550.99
	TLR8
			M1 vs M2	M8 vs. M8a
	m7	-7258.06	43.7824	42.9476	2 * delta(lnL)
	m8	-7236.17	2	1	degrees of freedom
	m8	-7236.17	3.11007e-10	5.62256e-11	p-value
	m8a	-7257.65
	TLR9
			M1 vs M2	M8 vs. M8a
	m7	-6847.17	6.7013	4.87282	2 * delta(lnL)
	m8	-6843.82	2	1	degrees of freedom
	m8	-6843.82	0.0350616	0.0272829	p-value
	m8a	-6846.26
	TMEM173
			M1 vs M2	M8 vs. M8a
	m7	-2893.08	11.6899	11.4975	2 * delta(lnL)
	m8	-2887.23	2	1	degrees of freedom
	m8	-2887.23	0.00289443	0.000696908	p-value
	m8a	-2892.98
	TRADD
			M1 vs M2	M8 vs. M8a
	m7	-2147.69	1.20278	0.000704	2 * delta(lnL)
	m8	-2147.09	2	1	degrees of freedom
	m8	-2147.09	0.548048	0.978832	p-value
	m8a	-2147.09
	TRAF3
			M1 vs M2	M8 vs. M8a
	m7	-3584.2	1.26202	0.007122	2 * delta(lnL)
	m8	-3583.57	2	1	degrees of freedom
	m8	-3583.57	0.532055	0.932745	p-value
	m8a	-3583.58
	TRAF6
			M1 vs M2	M8 vs. M8a
	m7	-3140.52	8e-06	0.019298	2 * delta(lnL)
	m8	-3140.52	2	1	degrees of freedom
	m8	-3140.52	0.999996	0.889516	p-value
	m8a	-3140.52
	TREX1
			M1 vs M2	M8 vs. M8a
	m7	-2381.28	2.86363	1.64943	2 * delta(lnL)
	m8	-2379.85	2	1	degrees of freedom
	m8	-2379.85	0.238875	0.199037	p-value
	m8a	-2380.67
	TRIM21
			M1 vs M2	M8 vs. M8a
	m7	-3248.91	6.13843	5.47921	2 * delta(lnL)
	m8	-3245.84	2	1	degrees of freedom
	m8	-3245.84	0.0464576	0.019244	p-value
	m8a	-3248.58
	TRIM25
			M1 vs M2	M8 vs. M8a
	m7	-4263.97	9.84825	7.9011	2 * delta(lnL)
	m8	-4259.04	2	1	degrees of freedom
	m8	-4259.04	0.0072691	0.00494048	p-value
	m8a	-4262.99
	TYK2
			M1 vs M2	M8 vs. M8a
	m7	-6407.15	14.4434	10.8684	2 * delta(lnL)
	m8	-6399.93	2	1	degrees of freedom
	m8	-6399.93	0.00073057	0.000978191	p-value
	m8a	-6405.37
	UBE2N
			M1 vs M2	M8 vs. M8a
	m7	-600.637	0.000198	1.2e-05	2 * delta(lnL)
	m8	-600.637	2	1	degrees of freedom
	m8	-600.637	0.999901	0.997236	p-value
	m8a	-600.637
	UBE2V1
			M1 vs M2	M8 vs. M8a
	m7	-554.031	0.000256	6.4e-05	2 * delta(lnL)
	m8	-554.031	2	1	degrees of freedom
	m8	-554.031	0.999872	0.993617	p-value
	m8a	-554.031
	UNC93B1
			M1 vs M2	M8 vs. M8a
	m7	-3333.63	7.8e-05	0.059198	2 * delta(lnL)
	m8	-3333.63	2	1	degrees of freedom
	m8	-3333.63	0.999961	0.807768	p-value
	m8a	-3333.66
	USP18
			M1 vs M2	M8 vs. M8a
	m7	-2046.92	2.15813	2.10823	2 * delta(lnL)
	m8	-2045.85	2	1	degrees of freedom
	m8	-2045.85	0.339913	0.146509	p-value
	m8a	-2046.9
	XRRC5
			M1 vs M2	M8 vs. M8a
	m7	-4017.91	0.200362	0.000192	2 * delta(lnL)
	m8	-4017.81	2	1	degrees of freedom
	m8	-4017.81	0.904674	0.988945	p-value
	m8a	-4017.81
	XRRC6
			M1 vs M2	M8 vs. M8a
	m7	-2888.94	0.000164	0.02613	2 * delta(lnL)
	m8	-2888.94	2	1	degrees of freedom
	m8	-2888.94	0.999918	0.871583	p-value
	m8a	-2888.92
	ZBP1
			M1 vs M2	M8 vs. M8a
	m7	-3531.08	4.43697	4.43696	2 * delta(lnL)
	m8	-3528.86	2	1	degrees of freedom
	m8	-3528.86	0.108774	0.0351687	p-value
	m8a	-3531.08

## Sheet: Random
ID - Random set	# of species	Whole Gene dn/ds - M0	Tree Length	p value for m8 vs m8a test	2𝝙(lnl)	rejected M8a	M2 Bin <1	M8 Bin (%)	AA Sites Under Positive Selection (Greater than 90%, = >95%, = >99% from BEB)	M8 dN/dS bin	M8 Percent in >1 bin
ACAA2	20	0.36982	0.52727	6.76329e-05	15.8759	yes	0.01994 (70.2%)	5.49978 (3.5%)	60-L**, 67-I*, 83-T, 128-C*, 151-S**	5.49978	3.5
AGPAT4	18	0.04839	0.38027	0.88467	0.02104		0.02349 (96.8%)	1 (0.001%)		1	0.001
ATG7	20	0.21563	0.29651	0.647636	0.208894		0.07266 (90.1%)	1.58462 (9.9%)		1.58462	9.9
AZU1	17	0.16353	1.16749	0.00429441	8.15494	yes	0.05844 (85.6%)	2.64051 (5.1)	219-L*, 231-R, 245-N, 247-G	2.64051	5.1
BBS2	18	0.24538	0.35459	0.0020991	9.46079	yes	0.13482 (96.2%)	3.51855 (3.8%)	333-A**, 359-A, 386-T*, 390-S	3.51855	3.8
CCDC172	19	0.39909	0.51307	0.103934	2.64412		0.10237 (78.9%)	2.0056 (21.0%)		2.0056	21
CEBPZ	20	0.26889	0.40699	0.0110169	6.46259	yes	0.10402 (82.0%)	5.88006 (0.6%)	7-P*, 671-V	5.88006	0.6
CFLAR	20	0.44848	0.54361	0.000144056	14.4483	yes	0.04969 (69.5%)	3.90958 (6.7%)	52-V*, 81-T, 82-H, 290-S, 291-Q, 294-G*, 393-C, 415-Q**, 417-H, 464-Y	3.90958	6.7
CHGA	20	0.27873	0.7625	0.248196	1.33343		0.09167 (72.7%)	3.2468 (1.9)		3.2468	1.9
CHKB	17	0.15086	0.29508	0.902763	0.014926		0.05658 (88.4%)	1 (0.001%)		1	0.001
CHN2	17	0.0183	0.30176	0.969375	0.001474		0.0183 (100%)	1 (0.001%)		1	0.001
CHPF	16	0.0502	0.39492	0.348722	0.878102		0.03317 (98.7%)	2.85857 (1.0%)		2.85857	1
CINP	19	0.39761	0.49287	0.215233	1.53588		0 (70.3%)	1.4939 (29.7%)		1.4939	29.7
DCSTAMP	19	0.51479	0.52957	0.26866	1.22358		0.02745 (55.4%)	2.16925 (8.0%)		2.16925	8
DPH6	19	0.14441	0.30469	0.506462	0.44137		0.12104 (98.9%)	2.33085 (1.1%)		2.33085	1.1
DPP3	19	0.07111	0.53795	0.675907	0.17477		0.04585 (96.0%)	1.00001 (0.9%)		1.00001	0.9
DRAXIN	17	0.23834	0.50211	0.152021	2.05185		0.15057 (94.6%)	2.53121 (5.3%)		2.53121	5.3
DTD1	18	0.05551	0.44502	0.781109	0.077214		0 (92.0%)	1 (0.001%)		1	0.001
DTD2	18	0.21101	0.51087	0.00392748	8.31704	yes	0.11308 (97.0%)	4.45046 (3.0%)	4-G**, 8-P*	4.45046	3
ESYT2	11	0.17923	0.3258	0.888654	0.019602		0.01533 (82.2%)	1 (12.9%)		1	12.9
FAM102A	18	0.03785	0.42948	0.841137	0.040176		0.02402 (98.4%)	1.29144 (1.6%)		1.29144	1.6
FAM103A1	16	0.22172	0.32471	0.889795	0.0192		0 (75.2%)	1 (7.4%)		1	7.4
FARP2	18	0.25244	0.65827	0.274465	1.19429		0.06168 (78.6%)	2.33429 (2.1%)		2.33429	2.1
FGD2	17	0.11956	0.5555	0.431124	0.619794		0.04601 (89.9%)	1.9027 (1.7%)		1.9027	1.7
FGF14	17	0.01099	0.11245	0.993718	6.2e-05		0.01099 (100%)	1 (0.001%)		1	0.001
FITM1	20	0.05776	0.4748	0.91759	0.010706		0.04597 (98.5%)	1 (0.001%)		1	0.001
FSCN2	14	0.05531	0.55249	0.37504	0.786898		0.03579 (96.4%)	5.00065 (0.2%)		5.00065	0.2
GIPC2	19	0.37872	0.55482	0.459739	0.54653		0.07756 (75.1%)	1.36806 (2.5%)		1.36806	2.5
GML	18	0.85329	1.05382	2.88467e-05	17.4923	yes	0 (49.2%)	2.8703 (24.8%)	21-V**, 23-A, 44-D**, 75-Y, 84-H, 93-I, 94-F, 96-T*, 106-N*, 107-T**, 109-V*, 123-L*	2.8703	24.8
GNAT3	18	0.04213	0.28439	0.968133	0.001596		0.02544 (98.0%)	1 (0.001%)		1	0.001
GPANK1	19	0.31582	0.5808	0.248757	1.33027		0 (72.5%)	1.25652 (26.6%)		1.25652	26.6
GPX5	16	0.32456	0.55476	0.0181609	5.58056	yes	0.16883 (91.3%)	3.72861(4.8%)	3-T, 201-R*	3.72861	4.8
GREB1L	19	0.13081	0.33825	0.572953	0.317766		0.09122 (96.9%)	1.53945 (2.9%)		1.53945	2.9
GRP	19	0.41848	0.56376	0.00116993	10.5372	yes	0.28154 (96.1%)	6.73748 (3.9%)	3-G*, 145-L*	6.73748	3.9
HMCES	18	0.29707	0.41248	0.0358563	4.40392	yes	0.07624 (78.0%)	5.5911 (0.9%)	155-I*, 271-D	5.5911	0.9
IMMP2L	16	0.10488	0.29927	0.950268	0.00389		0.07022 (95.7%)	1 (0.001%)		1	0.001
KCNAB1	12	0.01464	0.1341	0.975829	0.000918		0.01464 (100%)	1 (0.001%)		1	0.001
KIF15	16	0.23097	0.24392	0.0649227	3.40694		0.12706 (95.5%)	3.03157 (4.3%)		3.03157	4.3
KLHL22	17	0.01794	0.36258	0.823785	0.049586		0.01263 (99.3%)	1 (0.001%)		1	0.001
LCOR	15	0.20181	0.04176	0.995082	3.8e-05		0.2018 (100%)	1 (0.001%)		1	0.001
LETM2	18	0.40943	0.35911	0.123236	2.37571		0 (62.3%)	4.49776 (2.0%)		4.49776	2
LIPH	19	0.23923	0.59752	0.476716	0.506366		0.02921 (77.8%)	5.34503 (0.3%)		5.34503	0.3
LMBR1L	20	0.08812	0.35236	0.79969	0.064388		0.03133 (92.9%)	1 (0.001%)		1	0.001
LPIN2	20	0.10042	0.39076	0.751729	0.100084		0.03893 (92.5%)	1 (0.001%)		1	0.001
LRRC6	20	0.30054	0.55223	0.000103426	15.0731	yes	0.09474 (81.5%)	4.68416 (2.9%)	4-I**, 232-T*, 235-H, 242-N*, 393-K*, 437-H	4.68416	2.9
LRRTM1	18	0.03155	0.16022	0.927567	0.008264		0.02377 (99.1%)	1 (0.001%)		1	0.001
MCAM	15	0.16096	0.3909	0.902685	0.01495		0.07189 (88.7%)	2.35187 (0.001%)		2.35187	0.001
MED23	19	0.01368	0.24117	0.607342	0.264064		0.00474 (99.5%)	1.702 (0.5%)		1.702	0.5
MGEA5	19	0.04683	0.24607	0.830562	0.045788		0.02553 (97.5%)	1 (0.001%)		1	0.001
MMP27	15	0.3812	0.42021	0.00498649	7.88433	yes	0 (66.3%)	4.86826 (2.5%)	3-R*, 20-L, 30-M**, 490-L	4.86826	2.5
MRPL41	16	0.09025	0.56839	0.0762994	3.14202		0.0791 (99.2%)	4.25196 (0.8%)		4.25196	0.8
MRPS30	19	0.37659	0.60327	0.00136628	10.2508	yes	0.13931 (88.9%)	2.51042 (11.0%)	69-T, 81-R, 164-H, 228-D**	2.51042	11
MSANTD3	14	0.049	0.13042	0.864747	0.029014		0 (95.4%)	1.18481 (4.6%)		1.18481	4.6
MTSS1L	17	0.01855	0.50343	0.877933	0.02359		0.0133 (99.1%)	1 (0.3%)		1	0.3
NDUFC1	19	0.63076	0.8353	0.755345	0.097094		0.0829 (49.9%)	1.21191 (50.1%)		1.21191	50.1
NPC2	18	0.30665	0.47896	0.04842	3.89535	yes	0 (80.6%)	2.07016 (19.4%)	82-P	2.07016	19.4
NR1D1	20	0.07135	0.47036	0.987435	0.000248		0.03514 (95.6%)	1 (4.0%)		1	4
NYAP2	19	0.06835	0.41971	0.629192	0.233158		0.01689 (94.2%)	1 (1.3%)		1	1.3
OMD	18	0.34583	0.38396	0.978415	0.000732		0.0262 (64.9%)	1 (12.4%)		1	12.4
PAX8	19	0.02384	0.3551	0.952422	0.00356		0.02384 (100%)	1 (0.001%)		1	0.001
PFKL	18	0.02203	0.77671	0.886486	0.020378		0.01384 (98.4%)	1 (1.1%)		1	1.1
PHYH	14	0.25186	0.55297	0.100683	2.6947		0 (73.7%)	6.0562 (1.0%)		6.0562	1
PIP5K1A	16	0.04453	0.25197	0.39191	0.733008		0 (97.0%)	1.67008 (3.0%)		1.67008	3
PIWIL4	18	0.23511	0.46529	0.964437	0.001988		0.06448 (79.9%)	1 (0.001%)		1	0.001
PLPPR4	20	0.02571	0.32247	0.906681	0.013742		0.0191 (99.2%)	1 (0.001%)		1	0.001
PPIL2	19	0.05788	0.57605	0.952623	0.00353		0.04037 (97.6%)	1 (2.3%)		1	2.3
PUS7	19	0.17836	0.33228	0.00297174	8.82474	yes	0.11429 (95.1%)	6.64811 (0.8%)	250-D*	6.64811	0.8
PYGO1	19	0.11299	0.31489	0.902899	0.014884		0.08208 (96.1%)	1 (0.001%)		1	0.001
QPCT	18	0.22488	0.46007	0.914497	0.011528		0.05706 (79.7%)	1 (0.001%)		1	0.001
RASEF	18	0.19828	0.47498	0.759943	0.093364		0.09772 (89.7%)	1.18549 (10.0%)		1.18549	10
RBL2	19	0.08801	0.3718	0.000185772	13.9698	yes	0.03813 (97.9%)	2.97031 (2.1%)	372-T*, 457-S, 704-I*, 717-P*, 761-Y, 825-S, 849-G, 1033-V, 1042-I, 1067-A	2.97031	2.1
RBM19	19	0.18221	0.69136	0.00469831	7.99205	yes	0.04817 (84.3%)	2.5657 (2.8%)	665-T*, 680-M	2.5657	2.8
RBPMS2	10	0.12302	0.29284	0.835041	0.043364		0.05516 (94.5%)	1.48591 (5.4%)		1.48591	5.4
RHPN1	17	0.13804	0.88954	0.882284	0.021926		0.05633 (87.1%)	1 (6.8%)		1	6.8
RNF13	19	0.02621	0.21364	0.986507	0.000286		0.02621 (100%)	1 (0.001%)		1	0.001
RNF150	17	0.05648	0.27558	0.899312	0.01601		0.03708 (97.6%)	1 (0.001%)		1	0.001
RNFT2	18	0.0551	0.4447	0.820412	0.051536		0.02717 (95.8%)	1 (0.001%)		1	0.001
RRAD	13	0.06805	0.46919	0.935036	0.006644		0.03507 (95.6%)	1 (0.001%)		1	0.001
SAP130	18	0.12385	0.4132	0.241106	1.37412		0 (89.2%)	1.26432 (10.8%)		1.26432	10.8
SASH1	15	0.14847	0.37432	0.786605	0.07329		0.0117 (84.1%)	1 (0.001%)		1	0.001
SCYL1	16	0.08955	0.47269	0.965415	0.00188		0.04752(94.6%)	1 (3.6%)		1	3.6
SH2D3A	16	0.31739	0.52394	0.867528	0.027822		0 (66.7%)	1.03277 (33.3%)		1.03277	33.3
SRRM4	18	0.19105	0.38892	0.000670583	11.5691	yes	0.05833 (93.7%)	3.50499 (6.3%)	52-V**, 55-A, 66-H, 82-T*, 87-G*, 96-H, 320-R*, 346-L, 406-R*, 596-Q	3.50499	6.3
STARD7	17	0.15849	0.37655	0.98764	0.00024		0.06416 (88.6%)	1 (7.8%)		1	7.8
STK10	15	0.08427	0.43429	0.383008	0.761026		0.03686 (93.3%)	2.69487 (0.5%)		2.69487	0.5
TDRD1	19	0.42089	0.59554	0.127123	2.32729		0.08648 (62.0%)	6.33741 (0.3%)		6.33741	0.3
TEX22	15	0.19744	0.91345	0.948871	0.004112		0.17005 (94.2%)	2.41877 (0.2%)		2.41877	0.2
TFG	20	0.09292	0.32574	0.0393997	4.24355	yes	0.06019 (98.4%)	5.25207 (0.4%)	134-N*	5.25207	0.4
THOC7	15	0.02712	0.21199	0.981053	0.000564		0.02712 (100%)	1 (0.001%)		1	0.001
TMEM198	19	0.03712	0.29009	0.796144	0.06674		0.01638 (97.5%)	1 (0.001%)		1	0.001
TMEM239	18	0.42496	0.73726	0.041146	4.16999	yes	0.21171 (87.7%)	2.22174 (12.2%)	12-R, 44-M	2.22174	12.2
TMEM45A	19	0.57872	0.60482	0.0335713	4.51641	yes	0 (48.2%)	6.44921 (1.4%)	160-I*	6.44921	1.4
TXLNB	19	0.50593	0.68703	0.00335912	8.60136	yes	0 (61.8%)	1.54294 (38.2%)	10-S, 41-P, 44-P, 50-S, 61-R, 80-E, 81-G*, 92-A, 96-D, 102-C, 125-P, 528-G*, 537-A, 544-P, 550-R, 554-S, 562-Q*, 567-G, 571-A, 582-A, 583-G, 590-C*, 594-P*, 599-A, 602-A*, 624-Q*, 625-K, 672-P	1.54294	38.2
UBE2L6	19	0.30175	0.8086	0.0580076	3.59345		0.03875 (80.2%)	1.75518 (19.7%)		1.75518	19.7
UBR2	18	0.11505	0.36396	8.01611e-32	137.811	yes	0.03797 (96.7%)	9.53533 (1.0%)	397-Q**, 398-Q**, 401-R**, 403-F**, 404-M**, 405-E**, 409-E**, 411-A**, 412-V**, 415-T**, 416-A**, 421-F**, 424-A**, 426-T**	9.53533	1
UNC5D	17	0.06298	0.30076	0.79942	0.064566		0.00721 (95.1%)	1.18975 (4.9%)		1.18975	4.9
WDR76	17	0.4145	0.40439	0.0463721	3.96803	yes	0.05834 (63.4%)	8.37145 (0.7%)	480-R*	8.37145	0.7
ZCCHC8	17	0.26806	0.46759	0.0264156	4.92861	yes	0.00013 (74.5%)	4.68389 (1.2%)	577-T*, 623-L, 652-T*	4.68389	1.2
ZNF654	14	0.15489	0.20164	0.94768	0.004306		0.0602 (89.2%)	1 (0.001%)		1	0.001
ZNF835A	18	0.08697	0.22958	0.995778	2.8e-05		0.0036 (91.1%)	1 (8.8%)		1	8.8

## Sheet: Random Chi Squared
	ACAA2
			M7 vs M8	M8 vs. M8a
	m7	-2768.41	16.1047	15.8759	2 * delta(lnL)
	m8	-2760.36	2	1	degrees of freedom
	m8	-2760.36	0.000318353	6.76329e-05	p-value
	m8a	-2768.3
	AGPAT4
			M7 vs M8	M8 vs. M8a
	m7	-2218.13	0.000108	0.02104	2 * delta(lnL)
	m8	-2218.13	2	1	degrees of freedom
	m8	-2218.13	0.999946	0.88467	p-value
	m8a	-2218.12
	ATG7
			M7 vs M8	M8 vs. M8a
	m7	-2788.69	0.222722	0.208894	2 * delta(lnL)
	m8	-2788.58	2	1	degrees of freedom
	m8	-2788.58	0.894616	0.647636	p-value
	m8a	-2788.68
	AZU1
			M7 vs M8	M8 vs. M8a
	m7	-2401.01	14.357	8.15494	2 * delta(lnL)
	m8	-2393.83	2	1	degrees of freedom
	m8	-2393.83	0.000762812	0.00429441	p-value
	m8a	-2397.91
	BBS2
			M7 vs M8	M8 vs. M8a
	m7	-4440.73	9.73521	9.46079	2 * delta(lnL)
	m8	-4435.86	2	1	degrees of freedom
	m8	-4435.86	0.00769176	0.0020991	p-value
	m8a	-4440.59
	CCDC172
			M7 vs M8	M8 vs. M8a
	m7	-1768.47	2.67966	2.64412	2 * delta(lnL)
	m8	-1767.13	2	1	degrees of freedom
	m8	-1767.13	0.26189	0.103934	p-value
	m8a	-1768.45
	CEBPZ
			M7 vs M8	M8 vs. M8a
	m7	-6631.31	7.89182	6.46259	2 * delta(lnL)
	m8	-6627.36	2	1	degrees of freedom
	m8	-6627.36	0.0193336	0.0110169	p-value
	m8a	-6630.6
	CFLAR
			M7 vs M8	M8 vs. M8a
	m7	-3269.08	15.0828	14.4483	2 * delta(lnL)
	m8	-3261.54	2	1	degrees of freedom
	m8	-3261.54	0.000530644	0.000144056	p-value
	m8a	-3268.76
	CHGA
			M7 vs M8	M8 vs. M8a
	m7	-3442.37	1.49516	1.33343	2 * delta(lnL)
	m8	-3441.63	2	1	degrees of freedom
	m8	-3441.63	0.473511	0.248196	p-value
	m8a	-3442.29
	CHKB
			M7 vs M8	M8 vs. M8a
	m7	-2152.49	0.000462	0.014926	2 * delta(lnL)
	m8	-2152.49	2	1	degrees of freedom
	m8	-2152.49	0.999769	0.902763	p-value
	m8a	-2152.48
	CHN2
			M7 vs M8	M8 vs. M8a
	m7	-2528.91	0.010492	0.001474	2 * delta(lnL)
	m8	-2528.91	2	1	degrees of freedom
	m8	-2528.91	0.994768	0.969375	p-value
	m8a	-2528.9
	CHPF
			M7 vs M8	M8 vs. M8a
	m7	-4548.95	2.41089	0.878102	2 * delta(lnL)
	m8	-4547.75	2	1	degrees of freedom
	m8	-4547.75	0.299559	0.348722	p-value
	m8a	-4548.19
	CINP
			M7 vs M8	M8 vs. M8a
	m7	-1428.69	1.82335	1.53588	2 * delta(lnL)
	m8	-1427.78	2	1	degrees of freedom
	m8	-1427.78	0.40185	0.215233	p-value
	m8a	-1428.55
	DCSTAMP
			M7 vs M8	M8 vs. M8a
	m7	-3343.1	1.26182	1.22358	2 * delta(lnL)
	m8	-3342.47	2	1	degrees of freedom
	m8	-3342.47	0.532108	0.26866	p-value
	m8a	-3343.08
	DPH6
			M7 vs M8	M8 vs. M8a
	m7	-1545.48	1.37645	0.44137	2 * delta(lnL)
	m8	-1544.8	2	1	degrees of freedom
	m8	-1544.8	0.502468	0.506462	p-value
	m8a	-1545.02
	DPP3
			M7 vs M8	M8 vs. M8a
	m7	-4289.44	0.151378	0.17477	2 * delta(lnL)
	m8	-4289.51	2	1	degrees of freedom
	m8	-4289.51	0.927104	0.675907	p-value
	m8a	-4289.43
	DRAXIN
			M7 vs M8	M8 vs. M8a
	m7	-2163.82	3.00168	2.05185	2 * delta(lnL)
	m8	-2162.32	2	1	degrees of freedom
	m8	-2162.32	0.222942	0.152021	p-value
	m8a	-2163.34
	DTD1
			M7 vs M8	M8 vs. M8a
	m7	-1208.52	2.4e-05	0.077214	2 * delta(lnL)
	m8	-1208.52	2	1	degrees of freedom
	m8	-1208.52	0.999988	0.781109	p-value
	m8a	-1208.48
	DTD2
			M7 vs M8	M8 vs. M8a
	m7	-1149.07	10.0409	8.31704	2 * delta(lnL)
	m8	-1144.05	2	1	degrees of freedom
	m8	-1144.05	0.00660162	0.00392748	p-value
	m8a	-1148.2
	ESYT2
			M7 vs M8	M8 vs. M8a
	m7	-4955.64	0.018066	0.019602	2 * delta(lnL)
	m8	-4955.63	2	1	degrees of freedom
	m8	-4955.63	0.991008	0.888654	p-value
	m8a	-4955.62
	FAM102A
			M7 vs M8	M8 vs. M8a
	m7	-2258.28	0.491536	0.040176	2 * delta(lnL)
	m8	-2258.04	2	1	degrees of freedom
	m8	-2258.04	0.782104	0.841137	p-value
	m8a	-2258.06
	FAM103A1
			M7 vs M8	M8 vs. M8a
	m7	-637.562	0.045434	0.0192	2 * delta(lnL)
	m8	-637.539	2	1	degrees of freedom
	m8	-637.539	0.977539	0.889795	p-value
	m8a	-637.549
	FARP2
			M7 vs M8	M8 vs. M8a
	m7	-6852.11	1.71346	1.19429	2 * delta(lnL)
	m8	-6851.26	2	1	degrees of freedom
	m8	-6851.26	0.424548	0.274465	p-value
	m8a	-6851.85
	FGD2
			M7 vs M8	M8 vs. M8a
	m7	-4326.99	1.33402	0.619794	2 * delta(lnL)
	m8	-4326.32	2	1	degrees of freedom
	m8	-4326.32	0.51324	0.431124	p-value
	m8a	-4326.63
	FGF14
			M7 vs M8	M8 vs. M8a
	m7	-1169.03	0.000136	6.2e-05	2 * delta(lnL)
	m8	-1169.03	2	1	degrees of freedom
	m8	-1169.03	0.999932	0.993718	p-value
	m8a	-1169.03
	FITM1
			M7 vs M8	M8 vs. M8a
	m7	-1801.54	0.00031	0.010706	2 * delta(lnL)
	m8	-1801.54	2	1	degrees of freedom
	m8	-1801.54	0.999845	0.91759	p-value
	m8a	-1801.53
	FSCN2
			M7 vs M8	M8 vs. M8a
	m7	-3089.05	1.47103	0.786898	2 * delta(lnL)
	m8	-3088.31	2	1	degrees of freedom
	m8	-3088.31	0.479258	0.37504	p-value
	m8a	-3088.71
	GIPC2
			M7 vs M8	M8 vs. M8a
	m7	-2085.93	0.72361	0.54653	2 * delta(lnL)
	m8	-2085.57	2	1	degrees of freedom
	m8	-2085.57	0.696418	0.459739	p-value
	m8a	-2085.84
	GML
			M7 vs M8	M8 vs. M8a
	m7	-1503.43	17.4956	17.4923	2 * delta(lnL)
	m8	-1494.68	2	1	degrees of freedom
	m8	-1494.68	0.000158808	2.88467e-05	p-value
	m8a	-1503.43
	GNAT3
			M7 vs M8	M8 vs. M8a
	m7	-1977.95	2e-06	0.001596	2 * delta(lnL)
	m8	-1977.95	2	1	degrees of freedom
	m8	-1977.95	0.999999	0.968133	p-value
	m8a	-1977.95
	GPANK1
			M7 vs M8	M8 vs. M8a
	m7	-2559.83	1.35359	1.33027	2 * delta(lnL)
	m8	-2559.15	2	1	degrees of freedom
	m8	-2559.15	0.508244	0.248757	p-value
	m8a	-2559.81
	GPX5
			M7 vs M8	M8 vs. M8a
	m7	-1541.22	6.03218	5.58056	2 * delta(lnL)
	m8	-1538.2	2	1	degrees of freedom
	m8	-1538.2	0.0489924	0.0181609	p-value
	m8a	-1540.99
	GREB1L
			M7 vs M8	M8 vs. M8a
	m7	-9749.1	1.37817	0.317766	2 * delta(lnL)
	m8	-9748.41	2	1	degrees of freedom
	m8	-9748.41	0.502036	0.572953	p-value
	m8a	-9748.57
	GRP
			M7 vs M8	M8 vs. M8a
	m7	-984.692	11.607	10.5372	2 * delta(lnL)
	m8	-978.888	2	1	degrees of freedom
	m8	-978.888	0.00301697	0.00116994	p-value
	m8a	-984.157
	HMCES
			M7 vs M8	M8 vs. M8a
	m7	-2316.88	4.80615	4.40392	2 * delta(lnL)
	m8	-2314.48	2	1	degrees of freedom
	m8	-2314.48	0.0904392	0.0358563	p-value
	m8a	-2316.68
	IMMP2L
			M7 vs M8	M8 vs. M8a
	m7	-994.632	2.4e-05	0.00389	2 * delta(lnL)
	m8	-994.632	2	1	degrees of freedom
	m8	-994.632	0.999988	0.950268	p-value
	m8a	-994.63
	KCNAB1
			M7 vs M8	M8 vs. M8a
	m7	-1993.69	0.001046	0.000918	2 * delta(lnL)
	m8	-1993.69	2	1	degrees of freedom
	m8	-1993.69	0.999477	0.975829	p-value
	m8a	-1993.69
	KIF15
			M7 vs M8	M8 vs. M8a
	m7	-6435.87	3.84587	3.40694	2 * delta(lnL)
	m8	-6433.95	2	1	degrees of freedom
	m8	-6433.95	0.146178	0.0649227	p-value
	m8a	-6435.65
	KLHL22
			M7 vs M8	M8 vs. M8a
	m7	-3630.27	0.000298	0.049586	2 * delta(lnL)
	m8	-3630.27	2	1	degrees of freedom
	m8	-3630.27	0.999851	0.823785	p-value
	m8a	-3630.3
	LCOR
			M7 vs M8	M8 vs. M8a
	m7	-1818.54	0.000316	3.8e-05	2 * delta(lnL)
	m8	-1818.54	2	1	degrees of freedom
	m8	-1818.54	0.999842	0.995082	p-value
	m8a	-1818.54
	LETM2
			M7 vs M8	M8 vs. M8a
	m7	-2675.03	2.51557	2.37571	2 * delta(lnL)
	m8	-2673.77	2	1	degrees of freedom
	m8	-2673.77	0.284283	0.123236	p-value
	m8a	-2674.96
	LIPH
			M7 vs M8	M8 vs. M8a
	m7	-3020.79	0.502292	0.506366	2 * delta(lnL)
	m8	-3020.53	2	1	degrees of freedom
	m8	-3020.53	0.777909	0.476716	p-value
	m8a	-3020.79
	LMBR1L
			M7 vs M8	M8 vs. M8a
	m7	-2880.02	6e-06	0.064388	2 * delta(lnL)
	m8	-2880.02	2	1	degrees of freedom
	m8	-2880.02	0.999997	0.79969	p-value
	m8a	-2879.99
	LPIN2
			M7 vs M8	M8 vs. M8a
	m7	-5696.87	3.4e-05	0.100084	2 * delta(lnL)
	m8	-5696.87	2	1	degrees of freedom
	m8	-5696.87	0.999983	0.751729	p-value
	m8a	-5696.82
	LRRC6
			M7 vs M8	M8 vs. M8a
	m7	-3340.52	15.7755	15.0731	2 * delta(lnL)
	m8	-3332.63	2	1	degrees of freedom
	m8	-3332.63	0.000375322	0.000103426	p-value
	m8a	-3340.17
	LRRTM1
			M7 vs M8	M8 vs. M8a
	m7	-2533.61	0.000348	0.008264	2 * delta(lnL)
	m8	-2533.61	2	1	degrees of freedom
	m8	-2533.61	0.999826	0.927567	p-value
	m8a	-2533.6
	MCAM
			M7 vs M8	M8 vs. M8a
	m7	-3540.1	0.00026	0.01495	2 * delta(lnL)
	m8	-3540.1	2	1	degrees of freedom
	m8	-3540.1	0.99987	0.902685	p-value
	m8a	-3540.1
	MED23
			M7 vs M8	M8 vs. M8a
	m7	-6658.74	7.71806	0.264064	2 * delta(lnL)
	m8	-6654.88	2	1	degrees of freedom
	m8	-6654.88	0.0210884	0.607342	p-value
	m8a	-6655.02
	MGEA5
			M7 vs M8	M8 vs. M8a
	m7	-4100.72	0.000136	0.045788	2 * delta(lnL)
	m8	-4100.72	2	1	degrees of freedom
	m8	-4100.72	0.999932	0.830562	p-value
	m8a	-4100.69
	MMP27
			M7 vs M8	M8 vs. M8a
	m7	-3342.45	8.54911	7.88433	2 * delta(lnL)
	m8	-3338.18	2	1	degrees of freedom
	m8	-3338.18	0.0139183	0.00498649	p-value
	m8a	-3342.12
	MRPL41
			M7 vs M8	M8 vs. M8a
	m7	-903.89	4.08964	3.14202	2 * delta(lnL)
	m8	-901.845	2	1	degrees of freedom
	m8	-901.845	0.129404	0.0762994	p-value
	m8a	-903.416
	MRPS30
			M7 vs M8	M8 vs. M8a
	m7	-3255.51	10.4984	10.2508	2 * delta(lnL)
	m8	-3250.26	2	1	degrees of freedom
	m8	-3250.26	0.0052516	0.00136628	p-value
	m8a	-3255.39
	MSANTD3
			M7 vs M8	M8 vs. M8a
	m7	-1260.3	0.639388	0.029014	2 * delta(lnL)
	m8	-1259.98	2	1	degrees of freedom
	m8	-1259.98	0.726371	0.864747	p-value
	m8a	-1260
	MTSS1L
			M7 vs M8	M8 vs. M8a
	m7	-3424.3	0.30879	0.02359	2 * delta(lnL)
	m8	-3424.14	2	1	degrees of freedom
	m8	-3424.14	0.856933	0.877933	p-value
	m8a	-3424.13
	NDUFC1
			M7 vs M8	M8 vs. M8a
	m7	-645.93	0.103998	0.097094	2 * delta(lnL)
	m8	-645.878	2	1	degrees of freedom
	m8	-645.878	0.94933	0.755345	p-value
	m8a	-645.927
	NPC2
			M7 vs M8	M8 vs. M8a
	m7	-948.001	4.21456	3.89535	2 * delta(lnL)
	m8	-945.894	2	1	degrees of freedom
	m8	-945.894	0.121568	0.04842	p-value
	m8a	-947.842
	NR1D1
			M7 vs M8	M8 vs. M8a
	m7	-3621.07	0.633774	0.000248	2 * delta(lnL)
	m8	-3620.75	2	1	degrees of freedom
	m8	-3620.75	0.728413	0.987435	p-value
	m8a	-3620.75
	NYAP2
			M7 vs M8	M8 vs. M8a
	m7	-3889.91	0.018546	0.233158	2 * delta(lnL)
	m8	-3889.9	2	1	degrees of freedom
	m8	-3889.9	0.99077	0.629192	p-value
	m8a	-3890.02
	OMD
			M7 vs M8	M8 vs. M8a
	m7	-2626.21	0.003802	0.000732	2 * delta(lnL)
	m8	-2626.21	2	1	degrees of freedom
	m8	-2626.21	0.998101	0.978415	p-value
	m8a	-2626.21
	PAX8
			M7 vs M8	M8 vs. M8a
	m7	-2396.93	0.002098	0.00356	2 * delta(lnL)
	m8	-2396.93	2	1	degrees of freedom
	m8	-2396.93	0.998952	0.952422	p-value
	m8a	-2396.93
	PFKL
			M7 vs M8	M8 vs. M8a
	m7	-5143.79	1.95928	0.020378	2 * delta(lnL)
	m8	-5142.81	2	1	degrees of freedom
	m8	-5142.81	0.375447	0.886486	p-value
	m8a	-5142.82
	PHYH
			M7 vs M8	M8 vs. M8a
	m7	-1772.43	3.60753	2.6947	2 * delta(lnL)
	m8	-1770.63	2	1	degrees of freedom
	m8	-1770.63	0.164678	0.100683	p-value
	m8a	-1771.97
	PIP5K1A
			M7 vs M8	M8 vs. M8a
	m7	-2614.46	4.11455	0.733008	2 * delta(lnL)
	m8	-2612.4	2	1	degrees of freedom
	m8	-2612.4	0.127802	0.39191	p-value
	m8a	-2612.77
	PIWIL4
			M7 vs M8	M8 vs. M8a
	m7	-5165.01	1e-05	0.001988	2 * delta(lnL)
	m8	-5165.01	2	1	degrees of freedom
	m8	-5165.01	0.999995	0.964437	p-value
	m8a	-5165.01
	PLPPR4
			M7 vs M8	M8 vs. M8a
	m7	-4024.06	0.000676	0.013742	2 * delta(lnL)
	m8	-4024.06	2	1	degrees of freedom
	m8	-4024.06	0.999662	0.906681	p-value
	m8a	-4024.05
	PPIL2
			M7 vs M8	M8 vs. M8a
	m7	-3118.27	1.53633	0.00353	2 * delta(lnL)
	m8	-3117.5	2	1	degrees of freedom
	m8	-3117.5	0.463863	0.952623	p-value
	m8a	-3117.5
	PUS7
			M7 vs M8	M8 vs. M8a
	m7	-2838.02	8.90526	8.82474	2 * delta(lnL)
	m8	-2833.57	2	1	degrees of freedom
	m8	-2833.57	0.0116479	0.00297174	p-value
	m8a	-2837.98
	PYGO1
			M7 vs M8	M8 vs. M8a
	m7	-2316.56	0.000126	0.014884	2 * delta(lnL)
	m8	-2316.56	2	1	degrees of freedom
	m8	-2316.56	0.999937	0.902899	p-value
	m8a	-2316.55
	QPCT
			M7 vs M8	M8 vs. M8a
	m7	-2432.65	4e-06	0.011528	2 * delta(lnL)
	m8	-2432.65	2	1	degrees of freedom
	m8	-2432.65	0.999998	0.914497	p-value
	m8a	-2432.66
	RASEF
			M7 vs M8	M8 vs. M8a
	m7	-4839.86	0.73581	0.093364	2 * delta(lnL)
	m8	-4839.49	2	1	degrees of freedom
	m8	-4839.49	0.692183	0.759943	p-value
	m8a	-4839.53
	RBL2
			M7 vs M8	M8 vs. M8a
	m7	-6427.84	16.7096	13.9698	2 * delta(lnL)
	m8	-6419.49	2	1	degrees of freedom
	m8	-6419.49	0.000235261	0.000185772	p-value
	m8a	-6426.47
	RBM19
			M7 vs M8	M8 vs. M8a
	m7	-6746.57	8.31251	7.99205	2 * delta(lnL)
	m8	-6742.41	2	1	degrees of freedom
	m8	-6742.41	0.0156661	0.00469831	p-value
	m8a	-6746.4
	RBPMS2
			M7 vs M8	M8 vs. M8a
	m7	-1093.32	0.043082	0.043364	2 * delta(lnL)
	m8	-1093.29	2	1	degrees of freedom
	m8	-1093.29	0.978689	0.835041	p-value
	m8a	-1093.32
	RHPN1
			M7 vs M8	M8 vs. M8a
	m7	-4825.83	0.232916	0.021926	2 * delta(lnL)
	m8	-4825.71	2	1	degrees of freedom
	m8	-4825.71	0.890067	0.882284	p-value
	m8a	-4825.73
	RNF13
			M7 vs M8	M8 vs. M8a
	m7	-1809.56	0.000658	0.000286	2 * delta(lnL)
	m8	-1809.56	2	1	degrees of freedom
	m8	-1809.56	0.999671	0.986507	p-value
	m8a	-1809.56
	RNF150
			M7 vs M8	M8 vs. M8a
	m7	-2461.43	0.000152	0.01601	2 * delta(lnL)
	m8	-2461.43	2	1	degrees of freedom
	m8	-2461.43	0.999924	0.899312	p-value
	m8a	-2461.42
	RNFT2
			M7 vs M8	M8 vs. M8a
	m7	-2426.89	0.000192	0.051536	2 * delta(lnL)
	m8	-2426.89	2	1	degrees of freedom
	m8	-2426.89	0.999904	0.820412	p-value
	m8a	-2426.86
	RRAD
			M7 vs M8	M8 vs. M8a
	m7	-1928.45	3.4e-05	0.006644	2 * delta(lnL)
	m8	-1928.45	2	1	degrees of freedom
	m8	-1928.45	0.999983	0.935036	p-value
	m8a	-1928.46
	SAP130
			M7 vs M8	M8 vs. M8a
	m7	-6235.26	3.67678	1.37412	2 * delta(lnL)
	m8	-6233.43	2	1	degrees of freedom
	m8	-6233.43	0.159073	0.241106	p-value
	m8a	-6234.11
	SASH1
			M7 vs M8	M8 vs. M8a
	m7	-7313.32	0.00467	0.07329	2 * delta(lnL)
	m8	-7313.32	2	1	degrees of freedom
	m8	-7313.32	0.997668	0.786605	p-value
	m8a	-7313.29
	SCYL1
			M7 vs M8	M8 vs. M8a
	m7	-4494.58	0.1654	0.00188	2 * delta(lnL)
	m8	-4494.5	2	1	degrees of freedom
	m8	-4494.5	0.920627	0.965415	p-value
	m8a	-4494.5
	SH2D3A
			M7 vs M8	M8 vs. M8a
	m7	-3845.81	0.417004	0.027822	2 * delta(lnL)
	m8	-3845.6	2	1	degrees of freedom
	m8	-3845.6	0.811799	0.867528	p-value
	m8a	-3845.62
	SRRM4
			M7 vs M8	M8 vs. M8a
	m7	-3400.72	12.0425	11.5691	2 * delta(lnL)
	m8	-3394.69	2	1	degrees of freedom
	m8	-3394.69	0.00242661	0.000670583	p-value
	m8a	-3400.48
	STARD7
			M7 vs M8	M8 vs. M8a
	m7	-2307.85	0.007422	0.00024	2 * delta(lnL)
	m8	-2307.84	2	1	degrees of freedom
	m8	-2307.84	0.996296	0.98764	p-value
	m8a	-2307.84
	STK10
			M7 vs M8	M8 vs. M8a
	m7	-4700.34	1.61593	0.761026	2 * delta(lnL)
	m8	-4699.53	2	1	degrees of freedom
	m8	-4699.53	0.445765	0.383008	p-value
	m8a	-4699.91
	TDRD1
			M7 vs M8	M8 vs. M8a
	m7	-8535.3	2.59004	2.32729	2 * delta(lnL)
	m8	-8534.01	2	1	degrees of freedom
	m8	-8534.01	0.273893	0.127123	p-value
	m8a	-8535.17
	TEX22
			M7 vs M8	M8 vs. M8a
	m7	-1271.14	0.00596	0.004112	2 * delta(lnL)
	m8	-1271.14	2	1	degrees of freedom
	m8	-1271.14	0.997024	0.948871	p-value
	m8a	-1271.14
	TFG
			M7 vs M8	M8 vs. M8a
	m7	-2252.37	6.00704	4.24355	2 * delta(lnL)
	m8	-2249.36	2	1	degrees of freedom
	m8	-2249.36	0.0496121	0.0393997	p-value
	m8a	-2251.48
	THOC7
			M7 vs M8	M8 vs. M8a
	m7	-956.192	0.000426	0.000564	2 * delta(lnL)
	m8	-956.192	2	1	degrees of freedom
	m8	-956.192	0.999787	0.981053	p-value
	m8a	-956.192
	TMEM198
			M7 vs M8	M8 vs. M8a
	m7	-1974.78	0.000218	0.06674	2 * delta(lnL)
	m8	-1974.78	2	1	degrees of freedom
	m8	-1974.78	0.999891	0.796144	p-value
	m8a	-1974.81
	TMEM239
			M7 vs M8	M8 vs. M8a
	m7	-1371.55	5.64827	4.16999	2 * delta(lnL)
	m8	-1368.72	2	1	degrees of freedom
	m8	-1368.72	0.0593599	0.041146	p-value
	m8a	-1370.81
	TMEM45A
			M7 vs M8	M8 vs. M8a
	m7	-2014.17	4.52229	4.51641	2 * delta(lnL)
	m8	-2011.91	2	1	degrees of freedom
	m8	-2011.91	0.104231	0.0335713	p-value
	m8a	-2014.17
	TXLNB
			M7 vs M8	M8 vs. M8a
	m7	-4913.41	10.9256	8.60136	2 * delta(lnL)
	m8	-4907.95	2	1	degrees of freedom
	m8	-4907.95	0.00424156	0.00335912	p-value
	m8a	-4912.25
	UBE2L6
			M7 vs M8	M8 vs. M8a
	m7	-1202.77	3.73416	3.59345	2 * delta(lnL)
	m8	-1200.91	2	1	degrees of freedom
	m8	-1200.91	0.154574	0.0580076	p-value
	m8a	-1202.7
	UBR2
			M7 vs M8	M8 vs. M8a
	m7	-8857.96	145.625	137.811	2 * delta(lnL)
	m8	-8785.14	2	1	degrees of freedom
	m8	-8785.14	2.38765e-32	8.01611e-32	p-value
	m8a	-8854.05
	UNC5D
			M7 vs M8	M8 vs. M8a
	m7	-5542.9	2.59114	0.064566	2 * delta(lnL)
	m8	-5541.61	2	1	degrees of freedom
	m8	-5541.61	0.273742	0.79942	p-value
	m8a	-5541.64
	WDR76
			M7 vs M8	M8 vs. M8a
	m7	-3742.26	3.96817	3.96803	2 * delta(lnL)
	m8	-3740.27	2	1	degrees of freedom
	m8	-3740.27	0.137507	0.0463721	p-value
	m8a	-3742.26
	ZCCHC8
			M7 vs M8	M8 vs. M8a
	m7	-3986.92	6.19257	4.92861	2 * delta(lnL)
	m8	-3983.82	2	1	degrees of freedom
	m8	-3983.82	0.045217	0.0264156	p-value
	m8a	-3986.29
	ZNF654
			M7 vs M8	M8 vs. M8a
	m7	-5873.93	6e-05	0.004306	2 * delta(lnL)
	m8	-5873.93	2	1	degrees of freedom
	m8	-5873.93	0.99997	0.94768	p-value
	m8a	-5873.92
	ZNF835A
			M7 vs M8	M8 vs. M8a
	m7	-1884.05	0.00138	2.8e-05	2 * delta(lnL)
	m8	-1884.05	2	1	degrees of freedom
	m8	-1884.05	0.99931	0.995778	p-value
	m8a	-1884.05

## Sheet: ISGs
ID - ISGs	# of species	Whole Gene dn/ds - M0	Tree Length	p value for m8 vs m8a test	2𝝙(lnl)	rejected M8a	M2 Bin <1	M8 Bin (%)	AA Sites Under Positive Selection (Greater than 90%, = >95%, = >99% from BEB)	M8 dN/dS bin	M8 Percent in >1 bin
ADAR	18	0.28161	0.50669	1.39118e-05	18.8812	yes	0.08488 (86.4%)	2.68142 (7.7%)	5-S*, 9-S*, 36-C*, 53-G**, 67-R**, 80-V*, 82-R*, 112-T*, 115-Q, 124-H**, 186-K*, 191-R*, 193-S**, 199-W, 210-C*, 694-L, 1189-T**	2.68142	7.7
ADM	19	0.2005	0.54418	0.155921	2.01335		0.09345 (88.8%)	2.65765 (3.8%)		2.65765	3.8
AKT3	19	0.01431	0.19087	0.975	0.00101		0.01431 (100%)	1 (0.001%)		1	0.001
APOBEC3F	10	0.76924	0.54648	1.24e-08	32.4308	yes	0 (69.3%)	2.94517 (30.7%)	4-H**, 5-F, 15-D*, 18-S, 46-R, 48-R*, 50-D*, 51-A**, 60-S, 61-Q**, 63-E*, 64-H, 73-W**, 84-C, 101-A*, 138-S*, 149-D*, 182-R**, 183-T*, 199-I, 216-S, 225-V*, 227-H, 228-H**, 246-T, 268-N*, 270-E**, 298-N, 312-T**, 313-D, 324-E*, 329-E*, 334-K*	2.94517	30.7
APOBEC3G	15	1.11111	1.58385	3.59e-13	52.8569	yes	0.12940 (43.4%)	2.95108 (35.4%)	2-Y**, 3-R**, 4-D**, 5-T*, 7-S**, 9-N*, 11-Y, 18-R, 33-P*, 37-P, 41-K*, 44-R*, 46-Q, 49-S, 51-L*, 64-S, 71-R, 87-T, 88-K*, 101-P*, 117-D*, 119-D, 133-G, 151-S, 155-Y**, 157-Q, 158-R*, 160-L, 164-W*, 165-N*, 166-N, 177-M, 185-S*, 189-P*, 193-F*, 198-E, 199-P*, 202-R*, 216-M**, 223-L, 232-C*, 237-H, 238-K*, 263-D**, 265-D*, 290-K**, 292-K**, 310-C, 316-T*, 318-A**, 319-E**, 323-K*, 326-I, 328-T*, 3…	2.95108	35.4
APOL2	10	1.00743	0.56228	0.00979	6.6728	yes	0 (17.2%)	5.70337 (6.7%)	213-W	5.70337	6.7
APOL6	17	1.91051	1.58392	1.58e-21	90.8168	yes	0.57012 (57.6%)	4.54131 (42.3%)	16-Q*, 38-E*, 41-E, 67-I*, 76-K*, 81-A, 88-S*, 96-L, 111-T**, 112-A*, 121-G**, 129-T, 132-R**, 134-K, 138-A*, 168-G**, 171-I, 172-Y**, 173-N*, 175-R**, 177-T*, 178-L**, 180-Y*, 183-K, 191-L**, 201-T*, 215-R**, 216-V**, 218-V, 232-N, 234-R*, 235-V*, 236-L**, 239-V*, 242-A*, 243-F, 247-Y**, 249-L, 250-A, 251-T**, 265-T, 266-K, 267-F**, 273-A, 274-K**, 278-L*, 281-K, 288-L*, 290-K**	4.54131	42.3
ATRIP	14	0.39793	0.4525	0.13111	2.27931		0.16651 (85.3%)	1.88571 (14.4%)		1.88571	14.7
B2M	20	0.38422	0.74768	0.057955	3.59496		0.00 (62.93%)	5.94831 (1.794%)		5.94831	1.794
BCL3	17	0.08843	0.37539	0.959932	0.002524		0.08842 (100%)	1 (0.001%)		1	0.001
BST2	20	0.73156	1.46095	0.0084449	6.9366	yes	0.00181 (32.7%)	3.24826 (7.8%)	10-R, 14-E, 36-I*, 109-G*	3.24826	7.8
C19orf66	19	0.03624	0.27262	0.181883	1.78217		0.02541 (99.6%)	4.85981 (0.4%)		4.85981	0.4
CCL5	17	0.21643	0.55974	0.977183	0.000818		0.02828 (73.0%)	1 (0.001%)		1	0.001
CCL8	18	0.50759	0.58839	0.0182	5.57827	yes	0.41385 (98.1%)	7.40385 (1.9%)	70-R*	7.40385	1.9
CD47	16	0.19895	0.38502	0.0215	5.28438	yes	0.0399 (87.9%)	4.64141 (2.6%)	80-D*, 106-V**, 185-V	4.64141	2.6
CD74	20	0.16274	0.57166	0.870048	0.026764		0.07112 (87.8%)	1.22291 (6.0%)		1.22291	6
CDKN1A	17	0.27842	0.47251	0.894	0.017606		0.13261 (81.7%)	7.50584 (0.2%)		7.50584	0.2
CEACAM1	14	0.89838	1.07493	6.74e-27	115.307	yes	0.16935 (47.6%)	6.60318 (10.3%)	41-M*, 55-V*, 61-Q**, 62-L**, 63-F**, 68-Y*, 75-G*, 78-Q**, 80-V*, 85-G**, 86-T, 95-N**, 100-T*, 101-I*, 127-S*, 148-S*, 182-N*, 206-T*, 250-R**, 302-N, 393-T*, 395-W*, 411-M**, 413-N**, 422-E*, 426-S**, 457-T*	6.60318	10.3
CEBPD	10	0.0465	0.45063	0.116515	2.46355		0.02525 (96.7%)	17.08756 (0.4%)		17.0876	0.4
CH25H	20	0.11962	0.63295	0.915537	0.011248		0.08136 (94.2%)	1 (0.001%)		1	0.001
CNP	17	0.11834	0.34772	0.996432	2e-05		0.00007 (85.6%)	1 (14.1%)		1	14.1
CRP	20	0.54084	0.83221	0.0050481	7.86212	yes	0.10167 (67.2%)	2.70946 (11.7%)	78-D*, 194-L*, 213-Q	2.70946	11.7
CXCL10	20	0.46302	0.86263	0.233385	1.42011		0.21441 (80.8%)	1.90403 (19.1%)		1.90403	19.1
DAPK1	16	0.04737	0.37759	0.0050519	7.86978	yes	0.03374 (99.5%)	3.46602 (0.475%)	590-M*, 641-T, 1161-T	3.46602	0.005
DDIT4	20	0.08778	0.39557	0.502439	0.449782		0.0804 (99.6%)	4.81347 (0.4%)		4.81347	0.4
EHD4	18	0.02006	0.4938	0.441412	0.59261		0.01063 (98.5%)	1.89792 (0.5%)		1.89792	0.5
EIF2AK2	14	1.22419	0.80308	1.66e-18	77.0594	yes	0 (30.5%)	5.61892 (16.3%)	6-S**, 24-V*, 44-Q**, 86-L*, 122-A, 206-G, 220-D*, 221-S, 222-L*, 223-N, 224-S**, 259-V*, 322-H*, 330-F, 338-D, 340-S*, 344-S**, 351-S**, 376-Q, 379-E, 380-K**, 384-E*, 394-L, 462-S*, 489-F**, 492-S*, 496-T*, 502-I*, 506-I**, 516-Q*, 538-V*	5.61892	16.3
ELF1	20	0.11271	0.37969	0.277	1.18329		0.06943 (95.6%)	3.93392 (0.4%)		3.93392	0.4
ETV6	20	0.04853	0.23096	0.923265	0.009278		0.04853 (100%)	18.01870 (0.001%)		18.0187	0.001
EXT1	17	0.04853	0.10991	0.983	0.000472		0.04852 (100%)	1 (0.001%)		1	0.001
FAM46C	18	0.0619	0.38524	0.238369	1.39021		0.01585 (96.8%)	2.02183 (3.1%)		2.02183	3.1
FFAR2	20	0.15367	0.70395	0.0573187	3.61332		0.08007 (91.9%)	4.05286 (1.4%)		4.05286	1.4
G3BP2	19	0.03636	0.19106	0.196	1.66864		0.0219 (99.5%)	13.33276 (0.5%)		13.3328	0.5
GBP1	14	0.33684	0.52935	0.120669	2.40861		0.1399 (86.6%)	1.76919 (13.3%)		1.76919	13.3
GBP2	16	0.35247	0.65492	0.0006056	11.7588	yes	0.04361 (73.1%)	3.39048 (5.0%)	241-P, 438-L, 549-A*, 575-W*, 581-S, 582-K*, 584-L*	3.39048	5
GJA4	20	0.03315	0.43732	0.507	0.440288		0.02040 (98.7%)	1.73155 (1.1%)		1.73155	1.1
GPATCH11 (CCDC75)	16	0.14078	0.17969	0.330138	0.948356		0.09166 (98.3%)	4.82548 (1.7%)		4.82548	1.7
GPR37	18	0.18373	0.48598	0.760033	0.093292		0.07976 (87.9%)	1.68528 (2.1%)		1.68528	2.1
HPSE	18	0.35118	0.46087	0.061119	3.50676		0.03144 (67.3%)	7.62547 (0.5%)		7.62547	0.5
IDO1	20	0.38248	0.80612	0.0648375	3.40911		0.08428 (75.5%)	1.86354 (13.5%)		1.86354	13.5
IFI27	13	0.94227	0.48855	0.0033714	8.59472	yes	0.14890 (73.1%)	3.63879 (26.9%)	13-S, 45-A*, 62-A, 110-I	3.63879	26.9
IFI44	17	1.06525	0.82134	1.47299e-09	36.5698	yes	0.46919 (78.7%)	4.01945 (21.3%)	19-F*, 36-R**, 72-G*, 74-Y, 95-C, 102-C, 103-C*, 105-V, 106-T*, 118-G, 127-L, 243-K*, 264-R*, 268-F**, 337-A, 428-Q, 429-I**	4.01945	21.3
IFI44L	18	1.04995	0.75977	3.33e-15	62.0586	yes	0.0 (28.4%)	7.57533 (7.1%)	58-Y*, 73-H**, 93-T, 125-C**, 126-R**, 137-T**, 143-R**, 147-H, 148-R*, 149-Q, 166-D**, 167-D, 287-M*	7.57533	7.1
IFI6	20	0.24698	1.02307	0.024982	5.02513	yes	0.03038 (81.2%)	2.53863 (8.7%)	90-L*, 116-I*, 123-M	2.53863	8.7
IFIT1	16	0.59732	0.57873	0.0014364	10.1585	yes	0.07144 (58.1%)	3.20737 (11.1%)	170-V*, 193-L*, 240-I, 362-N, 366-L, 368-C, 413-L*, 414-T	3.20737	11.1
IFIT2	20	0.3873	0.49845	0.0010245	10.7827	yes	0.13781 (79.1%)	4.73422 (2.8%)	75-R**, 223-R*, 472-E*	4.73422	2.8
IFIT3	19	0.44165	0.56739	0.0670317	3.35425		0.18707 (83.3%)	2.10129 (16.5%)		2.10129	16.5
IFIT5	20	0.23333	0.36165	0.0401942	4.20967	yes	0.08078 (88.6%)	3.21334 (3.6%)	132-N*, 362-R, 366-R*	3.21334	3.6
IFITM1	16	0.1687	0.99516	0.546133	0.36429		0.01824 (76.0%)	2.32105 (3.2%)		2.32105	3.2
IL15	20	0.4036	0.52394	0.954833	0.003208		0.06288 (62.8%)	1.03387 (37.1%)		1.03387	37.1
IL1R1	18	0.35071	0.35071	0.295233	1.0956		0.0447 (66.6%)	4.56698 (0.5%)		4.56698	0.5
IRF2	20	0.11434	0.54536	0.858489	0.03179		0.02509 (90.7%)	1.10666 (9.3%)		1.10666	9.3
ISG20	18	0.0936	0.47245	0.823999	0.0496		0.02858 (91.0%)	1 (0.001%)		1	0.001
JADE2	17	0.04653	0.32111	0.477127	0.505424		0.03314 (99.0%)	2.1185 (1.0%)		2.1185	1
LGALS3BP	16	0.16389	0.81016	0.0801193	3.06248		0.05608 (83.1%)	5.24158 (0.5%)		5.24158	0.5
LY6E	19	0.26343	0.8959	0.954	0.003364		0.11619 (75.8%)	1 (0.001%)		1	0.001
MAFF	18	0.02595	0.55657	0.851478	0.035056		0.02009 (99.0%)	1.7336 (0.2%)		1.7336	0.2
MAP3K14	19	0.17851	0.45252	0.279719	1.16845		0.09136 (92.9%)	1.48958 (7%)		1.48958	7
MAP3K5	12	0.0409	0.17322	0.989908	0.00016		0.00197 (95.5%)	1 (4.4%)		1	4.4
MAP3K8	16	0.03721	0.3204	0.959474	0.002582		0.03721 (100%)	1 (0.001%)		1	0.001
MARCKS	12	0.1284	0.3818	0.869415	0.27987		0 (84.7%)	1 (15.3%)		1	15.3
MASTL	20	0.34659	0.50451	0.895754	0.017168		0.03560 (65.0%)	1.00002 (21.1%)		1.00002	21.1
MCOLN2	19	0.3719	0.33251	0.0591	3.56225		0.04841 (73.3%)	3.27333 (4.2%)		3.27333	4.2
MCUB	16	0.38386	0.48238	0.717652	0.130754		0.14451 (78.3%)	1.33042 (21.5%)		1.33042	21.5
MLKL	14	0.97818	0.66237	1.59527e-06	23.0296	yes	0.12961 (60.4%)	2.45898 (39.6%)	29-R*, 40-K*, 67-A, 71-E, 74-G, 86-C*, 103-R, 179-Y*, 211-E*, 217-L, 246-T*, 315-R, 370-R**, 385-V*, 388-Q*, 406-A*, 409-D*, 416-N*, 421-R*, 422-K*, 425-A, 455-V*	2.45898	39.6
MOV10	19	0.06478	0.3061	0.883965	0.0213		0.01958 (94.6%)	1 (0.1%)		1	0.1
MX1	17	0.25848	0.70872	0.00364	8.45689	yes	0.05982 (79.8%)	1.94731 (12.0%)	401-I, 558-S, 561-F*, 563-A. 567-S*, 569-A	1.94731	12
MX2	19	0.38109	0.81573	0.000619546	11.7163	yes	0.10725 (75.9%)	2.23531 (10.9%)	44-M, 46-P*, 380-M, 534-V, 705-A*	2.23531	10.9
NAMPT	16	0.09996	0.2064	0.920974	0.009842		0 (89.2%)	1.05241 (10.8%)		1.05241	10.8
NAPA	18	0.01184	0.01184	0.99	0.000148		0.01184 (100%)	1 (0.001%)		1	0.001
P2RY6	19	0.093	0.61772	0.644367	0.213076		0.06407 (95.9%)	7.26782 (0.2%)		7.26782	0.2
PHF11	15	0.55322	0.55893	0.000168	14.1589	yes	0.12972 (79.5%)	2.98182 (20.4%)	2-A, 8-G*, 10-K*, 11-R, 14-G*, 26-A, 28-F, 89-L*, 166-A*, 169-A*, 172-S*, 174-V*, 183-H*,	2.98	20.4
PIM3	10	0.02119	0.33531	0.312773	1.01893		0.00153 (96.3%)	1 (0.001%)		1	0.001
PLSCR1	17	0.39089	0.3798	0.30085	1.07042		0.10521 (81.5%)	1.75405 (18.5%)		1.75405	18.5
PML	18	0.182	0.56507	0.741796	0.108554		0.07385 (85.4%)	2.47314 (.001%)		2.47314	0.001
PSMB8	17	0.24253	0.51764	0.620216	0.245564		0 (76.3%)	1.12712 (22.2%)		1.12712	22.2
PSMB9	18	0.1175	0.4775	0.865	0.0287		0.04743 (91.1%)	1 (0.001%)		1	0.001
RSAD2	18	0.24286	0.58537	0.00858	6.9089	yes	0.09737 (89.1%)	3.07012 (5.1%)	47-R, 53-L*, 351-I*	3.07012	5.1
RTP4	19	0.69564	1.04247	0.000211855	13.7229	yes	0.12438 (49.8%)	3.60891 (9.3%)	5-F*, 6-W*, 85-R, 131-T**, 221-R, 229-C	3.60891	9.3
SAMD9	12	0.43022	0.22349	1.57e-05	18.6453	yes	0 (65.7%)	5.70667 (3.1%)	1142-G*, 1317-T*, 1364-C**, 1451-E, 1506-P**	5.70667	3.1
SAMHD1	19	0.52675	0.5771	2.99121e-09	35.1896	yes	0.04498 (74.7%)	3.28483 (14.6%)	26-S*, 34-W**, 36-P, 38-L, 48-G*, 54-F, 62-E*, 65-V**, 71-R*, 78-A*, 109-L*, 114-I*, 295-R**, 346-G*, 350-R*, 397-D*, 410-H**, 444-R*, 449-Q*, 468-V*, 474-D, 484-A*, 531-P*, 541-Q*, 546-K*, 559-M*, 602-Y, 606-V*, 620-L*, 628-R**	3.28483	14.6
SAT1	20	0.09166	0.1721	0.401	0.705		0 (95.8%)	2.83446 (4.2%)		2.83446	4.2
SLC15A3	17	0.13806	0.52055	0.420305	0.649462		0.05285 (91.5%)	1.29092 (8.4%)		1.29092	8.4
SLC16A4	18	0.42813	0.42879	0.713854	0.134458		0 (56.1%)	2.65394 (2.4%)		2.65394	2.4
SLC1A1	19	0.148	0.3819	0.893202	0.018024		0.04526 (88.2%)	1 (0.001%)		1	0.001
SLC25A28	15	0.0857	0.1252	0.932191	0.00724		0.0857 (100%)	24.85144 (0.001%)		24.8514	0.001
SLFN12	15	0.50164	0.36523	0.000169996	14.1367	yes	0.26267 (92.5%)	4.13511 (75.0%)	27-S, 163-L*, 164-A, 165-K, 168-C, 183-V**, 411-C, 451-S*	4.13511	75
SSBP3	12	0.01292	0.15997	0.995213	3.6e-05		0.01292 (100%)	1 (0.001%)		1	0.001
TAGAP	20	0.31241	0.70249	0.00144721	10.1447	yes	0.16319 (88.6%)	2.32367 (7.6%)	143-A, 342-L, 351-R*, 615-V*, 643-V*	2.32367	7.6
THBD	18	0.25374	0.93877	0.184514	1.76088		0.07648 (77.0%)	1.60323 (9.6%)		1.60323	9.6
TMEM140	20	0.76851	7.68184	4.7495e-05	16.5456	yes	0 (45.2%)	2.97916 (21.1%)	3-G*, 15-M*, 60-S, 77-R**, 100-P*, 111-R, 112-A*, 114-R*, 122-V**, 136-S*, 147-P, 168-M, 169-A*	2.97916	21.1
TNFSF10	20	0.33628	0.57025	0.27597	1.18683		0.02089 (68.8%)	3.1403 (2.9%)		3.1403	2.9
TNK2	15	0.0639	0.54376	0.023092	5.16157	yes	0.02374 (94.9%)	3.38444 (0.8%)	536-K*, 746-P, 782-P, 907-T, 938-L	3.38444	0.8
TRIM22	20	0.57454	0.73833	0.0004798	12.1927	yes	0.20358 (79.4%)	2.25470 (20.5%)	171-A*, 178-I, 220-T*, 280-V*, 308-G*, 329-C	2.25	20.5
TRIM38	20	0.32685	0.66241	0.295134	1.09605		0.17420 (87.0%)	1.57487 (12.8%)		1.57487	12.8
TRIM5	17	1.16142	1.20929	4.29e-18	75.1855	yes	0 (24.4%)	4.96289 (12.7%)	131-T*, 182-L*, 215-T, 228-L**, 310-C*, 317-K, 322-S*, 324-K**, 336-Y*, 337-Q**, 338-T, 339-F*, 340-V**, 381-P**, 384-M**, 385-C**, 388-E*, 389-K*, 406-E, 407-G*, 418-F**, 419-H*, 468-S, 471-Q, 483-G*	4.96289	12.7
TRIM56	19	0.07746	0.76523	0.453493	0.561906		0.03937 (94.2%)	1.78582 (1.1%)		1.78582	1.1
TTC39B	14	0.12166	0.2649	0.952676	0.003522		0.08748 (95.8%)	1 (0.001%)		1	0.001
XAF1	18	0.77683	0.99869	0.285952	1.13858		0.18023 (35.8%)	2.1105 (11.7%)		2.1105	11.7
ZC3HAV1	12	0.69409	0.74036	7.02e-05	15.8065	yes	0.05478 (48.4%)	2.48686 (13.9%)	35-P, 123-N**, 135-A*, 298-T, 385-R, 636-S, 688-Q*, 720-F*, 721-C, 722-F*, 804-S, 805-F, 863-Q	2.48686	13.9

## Sheet: ISGs Chi Squared
	ADAR
			M1 vs M2	M8 vs. M8a
	m7	-8006.67	21.2327	18.8812	2 * delta(lnL)
	m8	-7996.05	2	1	degrees of freedom
	m8	-7996.05	2.45123e-05	1.39118e-05	p-value
	m8a	-8005.5
	ADM
			M1 vs M2	M8 vs. M8a
	m7	-1177.47	3.39313	2.01335	2 * delta(lnL)
	m8	-1175.78	2	1	degrees of freedom
	m8	-1175.78	0.183312	0.155921	p-value
	m8a	-1176.78
	AKT3
			M1 vs M2	M8 vs. M8a
	m7	-2418.42	0.001318	0.00101	2 * delta(lnL)
	m8	-2418.43	2	1	degrees of freedom
	m8	-2418.43	0.999341	0.974647	p-value
	m8a	-2418.42
	APOBEC3F
			M1 vs M2	M8 vs. M8a
	m7	-2611.27	32.6082	32.4308	2 * delta(lnL)
	m8	-2594.97	2	1	degrees of freedom
	m8	-2594.97	8.30277e-08	1.23513e-08	p-value
	m8a	-2611.19
	APOBEC3G
			M1 vs M2	M8 vs. M8a
	m7	-4022.56	54.0863	52.8569	2 * delta(lnL)
	m8	-3995.52	2	1	degrees of freedom
	m8	-3995.52	1.80019e-12	3.58756e-13	p-value
	m8a	-4021.94
	APOL2
			M1 vs M2	M8 vs. M8a
	m7	-2197.01	6.67411	6.6728	2 * delta(lnL)
	m8	-2193.68	2	1	degrees of freedom
	m8	-2193.68	0.0355414	0.00978952	p-value
	m8a	-2197.01
	APOL6
			M1 vs M2	M8 vs. M8a
	m7	-3284.98	112.717	90.8168	2 * delta(lnL)
	m8	-3228.62	2	1	degrees of freedom
	m8	-3228.62	3.34058e-25	1.57612e-21	p-value
	m8a	-3274.02
	ATRIP
			M1 vs M2	M8 vs. M8a
	m7	-5287.24	2.29289	2.27931	2 * delta(lnL)
	m8	-5286.09	2	1	degrees of freedom
	m8	-5286.09	0.317765	0.13111	p-value
	m8a	-5287.23
	B2M
			M1 vs M2	M8 vs. M8a
	m7	-949.599	3.95102	3.59496	2 * delta(lnL)
	m8	-947.623	2	1	degrees of freedom
	m8	-947.623	0.138691	0.057955	p-value
	m8a	-949.42
	BCL3
			M1 vs M2	M8 vs. M8a
	m7	-2018.88	0.000624	0.002524	2 * delta(lnL)
	m8	-2018.88	2	1	degrees of freedom
	m8	-2018.88	0.999688	0.959932	p-value
	m8a	-2018.88
	BST2
			M1 vs M2	M8 vs. M8a
	m7	-1999.94	7.23652	6.93632	2 * delta(lnL)
	m8	-1996.32	2	1	degrees of freedom
	m8	-1996.32	0.0268294	0.00844628	p-value
	m8a	-1999.79
	C19orf66
			M1 vs M2	M8 vs. M8a
	m7	-1533.61	4.11191	1.78217	2 * delta(lnL)
	m8	-1531.56	2	1	degrees of freedom
	m8	-1531.56	0.127971	0.181883	p-value
	m8a	-1532.45
	CCL5
			M7 vs M8	M8 vs. M8a
	m7	-633.304	6e-06	0.000818	2 * delta(lnL)
	m8	-633.304	2	1	degrees of freedom
	m8	-633.304	0.999997	0.977183	p-value
	m8a	-633.304
	CCL8
			M7 vs M8	M8 vs. M8a
	m7	-690.6	6.48989	5.57827	2 * delta(lnL)
	m8	-687.355	2	1	degrees of freedom
	m8	-687.355	0.0389707	0.0181847	p-value
	m8a	-690.144
	CD47
			M7 vs M8	M8 vs. M8a
	m7	-1695.46	5.44614	5.28438	2 * delta(lnL)
	m8	-1692.74	2	1	degrees of freedom
	m8	-1692.74	0.0656728	0.0215175	p-value
	m8a	-1695.38
	CD74
			M7 vs M8	M8 vs. M8a
	m7	-1983.26	0.333276	0.026764	2 * delta(lnL)
	m8	-1983.09	2	1	degrees of freedom
	m8	-1983.09	0.846506	0.870048	p-value
	m8a	-1983.1
	CDKN1A
			M7 vs M8	M8 vs. M8a
	m7	-1030.77	0.02675	0.017606	2 * delta(lnL)
	m8	-1030.76	2	1	degrees of freedom
	m8	-1030.76	0.986714	0.89444	p-value
	m8a	-1030.76
	CEACAM1
			M7 vs M8	M8 vs. M8a
	m7	-4913.29	116.232	115.307	2 * delta(lnL)
	m8	-4855.18	2	1	degrees of freedom
	m8	-4855.18	5.76247e-26	6.74005e-27	p-value
	m8a	-4912.83
	CEBPD
			M7 vs M8	M8 vs. M8a
	m7	-1446.14	2.65237	2.46355	2 * delta(lnL)
	m8	-1444.81	2	1	degrees of freedom
	m8	-1444.81	0.265488	0.116515	p-value
	m8a	-1446.04
	CH25H
			M7 vs M8	M8 vs. M8a
	m7	-1914.67	0.00013	0.011248	2 * delta(lnL)
	m8	-1914.67	2	1	degrees of freedom
	m8	-1914.67	0.999935	0.915537	p-value
	m8a	-1914.68
	CNP
			M7 vs M8	M8 vs. M8a
	m7	-2301.8	0.515166	2e-05	2 * delta(lnL)
	m8	-2301.55	2	1	degrees of freedom
	m8	-2301.55	0.772917	0.996432	p-value
	m8a	-2301.55
	CRP
			M7 vs M8	M8 vs. M8a
	m7	-1919.73	8.11532	7.86212	2 * delta(lnL)
	m8	-1915.67	2	1	degrees of freedom
	m8	-1915.67	0.0172894	0.00504811	p-value
	m8a	-1919.6
	CXCL10
			M7 vs M8	M8 vs. M8a
	m7	-773.486	1.88044	1.42011	2 * delta(lnL)
	m8	-772.546	2	1	degrees of freedom
	m8	-772.546	0.390542	0.233385	p-value
	m8a	-773.256
	DAPK1
			M7 vs M8	M8 vs. M8a
	m7	-8740.15	17.9459	7.86078	2 * delta(lnL)
	m8	-8731.17	2	1	degrees of freedom
	m8	-8731.17	0.000126794	0.00505186	p-value
	m8a	-8735.1
	DDIT4
			M7 vs M8	M8 vs. M8a
	m7	-1363.28	0.64107	0.449782	2 * delta(lnL)
	m8	-1362.96	2	1	degrees of freedom
	m8	-1362.96	0.725761	0.502438	p-value
	m8a	-1363.19
	EHD4
			M7 vs M8	M8 vs. M8a
	m7	-3226.89	3.66661	0.59261	2 * delta(lnL)
	m8	-3225.06	2	1	degrees of freedom
	m8	-3225.06	0.159884	0.441412	p-value
	m8a	-3225.35
	EIF2AK2
			M7 vs M8	M8 vs. M8a
	m7	-4510.38	77.0617	77.0594	2 * delta(lnL)
	m8	-4471.85	2	1	degrees of freedom
	m8	-4471.85	1.84616e-17	1.65895e-18	p-value
	m8a	-4510.38
	ELF1
			M7 vs M8	M8 vs. M8a
	m7	-3743.08	2.04228	1.18329	2 * delta(lnL)
	m8	-3742.06	2	1	degrees of freedom
	m8	-3742.06	0.360183	0.276688	p-value
	m8a	-3742.65
	ETV6
			M7 vs M8	M8 vs. M8a
	m7	-2340.82	0.008574	0.009278	2 * delta(lnL)
	m8	-2340.83	2	1	degrees of freedom
	m8	-2340.83	0.995722	0.923265	p-value
	m8a	-2340.82
	EXT1
			M7 vs M8	M8 vs. M8a
	m7	-3543.87	0.00028	0.000472	2 * delta(lnL)
	m8	-3543.87	2	1	degrees of freedom
	m8	-3543.87	0.99986	0.982667	p-value
	m8a	-3543.87
	FAM46C
			M7 vs M8	M8 vs. M8a
	m7	-2337.2	3.47094	1.39021	2 * delta(lnL)
	m8	-2335.46	2	1	degrees of freedom
	m8	-2335.46	0.176317	0.238369	p-value
	m8a	-2336.16
	FFAR2
			M7 vs M8	M8 vs. M8a
	m7	-2487.5	7.83271	3.61332	2 * delta(lnL)
	m8	-2483.58	2	1	degrees of freedom
	m8	-2483.58	0.0199135	0.0573187	p-value
	m8a	-2485.39
	G3BP2
			M7 vs M8	M8 vs. M8a
	m7	-2217.36	3.44026	1.66864	2 * delta(lnL)
	m8	-2215.64	2	1	degrees of freedom
	m8	-2215.64	0.179043	0.196441	p-value
	m8a	-2216.47
	GBP1
			M7 vs M8	M8 vs. M8a
	m7	-3872.73	2.96756	2.40861	2 * delta(lnL)
	m8	-3871.25	2	1	degrees of freedom
	m8	-3871.25	0.226779	0.120669	p-value
	m8a	-3872.45
	GBP2
			M7 vs M8	M8 vs. M8a
	m7	-4445.63	12.0648	11.7588	2 * delta(lnL)
	m8	-4439.59	2	1	degrees of freedom
	m8	-4439.59	0.00239973	0.000605563	p-value
	m8a	-4445.47
	GJA4
			M7 vs M8	M8 vs. M8a
	m7	-2053.23	2.81446	0.440288	2 * delta(lnL)
	m8	-2051.83	2	1	degrees of freedom
	m8	-2051.83	0.244821	0.506983	p-value
	m8a	-2052.05
	GPATCH11
			M7 vs M8	M8 vs. M8a
	m7	-1116.26	0.971444	0.948356	2 * delta(lnL)
	m8	-1115.77	2	1	degrees of freedom
	m8	-1115.77	0.615253	0.330138	p-value
	m8a	-1116.24
	GPR37
			M7 vs M8	M8 vs. M8a
	m7	-4277.63	0.300774	0.093292	2 * delta(lnL)
	m8	-4277.48	2	1	degrees of freedom
	m8	-4277.48	0.860375	0.760033	p-value
	m8a	-4277.52
	HPSE
			M7 vs M8	M8 vs. M8a
	m7	-3699	3.65195	3.50676	2 * delta(lnL)
	m8	-3697.17	2	1	degrees of freedom
	m8	-3697.17	0.161061	0.061119	p-value
	m8a	-3698.93
	IDO1
			M7 vs M8	M8 vs. M8a
	m7	-2962.52	4.01401	3.40911	2 * delta(lnL)
	m8	-2960.51	2	1	degrees of freedom
	m8	-2960.51	0.134391	0.0648375	p-value
	m8a	-2962.21
	IFI27
			M7 vs M8	M8 vs. M8a
	m7	-747.137	8.5996	8.59472	2 * delta(lnL)
	m8	-742.837	2	1	degrees of freedom
	m8	-742.837	0.0135713	0.00337139	p-value
	m8a	-747.135
	IFI44
			M7 vs M8	M8 vs. M8a
	m7	-3383.15	36.9001	36.5698	2 * delta(lnL)
	m8	-3364.7	2	1	degrees of freedom
	m8	-3364.7	9.71061e-09	1.47299e-09	p-value
	m8a	-3382.99
	IFI44L
			M7 vs M8	M8 vs. M8a
	m7	-3669.3	62.143	62.0586	2 * delta(lnL)
	m8	-3638.23	2	1	degrees of freedom
	m8	-3638.23	3.20487e-14	3.33388e-15	p-value
	m8a	-3669.26
	IFI6
			M7 vs M8	M8 vs. M8a
	m7	-1107.01	5.43962	5.02513	2 * delta(lnL)
	m8	-1104.29	2	1	degrees of freedom
	m8	-1104.29	0.0658874	0.024982	p-value
	m8a	-1106.8
	IFIT1
			M7 vs M8	M8 vs. M8a
	m7	-3459.78	10.164	10.1585	2 * delta(lnL)
	m8	-3454.69	2	1	degrees of freedom
	m8	-3454.69	0.00620741	0.00143641	p-value
	m8a	-3459.77
	IFIT2
			M7 vs M8	M8 vs. M8a
	m7	-3254.74	11.3183	10.7827	2 * delta(lnL)
	m8	-3249.08	2	1	degrees of freedom
	m8	-3249.08	0.00348554	0.00102452	p-value
	m8a	-3254.47
	IFIT3
			M7 vs M8	M8 vs. M8a
	m7	-3568.01	3.69151	3.35425	2 * delta(lnL)
	m8	-3566.16	2	1	degrees of freedom
	m8	-3566.16	0.157906	0.0670317	p-value
	m8a	-3567.84
	IFIT5
			M7 vs M8	M8 vs. M8a
	m7	-2965.1	4.31533	4.20967	2 * delta(lnL)
	m8	-2962.95	2	1	degrees of freedom
	m8	-2962.95	0.115595	0.0401942	p-value
	m8a	-2965.05
	IFITM1
			M7 vs M8	M8 vs. M8a
	m7	-1028.4	0.462206	0.36429	2 * delta(lnL)
	m8	-1028.17	2	1	degrees of freedom
	m8	-1028.17	0.793658	0.546133	p-value
	m8a	-1028.35
	ILI5
			M7 vs M8	M8 vs. M8a
	m7	-1097.87	0.030436	0.003208	2 * delta(lnL)
	m8	-1097.85	2	1	degrees of freedom
	m8	-1097.85	0.984897	0.954833	p-value
	m8a	-1097.85
	IL1R1
			M7 vs M8	M8 vs. M8a
	m7	-3867.28	1.12418	1.0956	2 * delta(lnL)
	m8	-3866.72	2	1	degrees of freedom
	m8	-3866.72	0.570017	0.295233	p-value
	m8a	-3867.27
	IRF2
			M7 vs M8	M8 vs. M8a
	m7	-2168.99	0.194684	0.03179	2 * delta(lnL)
	m8	-2168.89	2	1	degrees of freedom
	m8	-2168.89	0.907246	0.858489	p-value
	m8a	-2168.91
	ISG20
			M7 vs M8	M8 vs. M8a
	m7	-1105.82	4e-06	0.049464	2 * delta(lnL)
	m8	-1105.82	2	1	degrees of freedom
	m8	-1105.82	0.999998	0.823999	p-value
	m8a	-1105.79
	JADE2
			M7 vs M8	M8 vs. M8a
	m7	-4389.65	1.45486	0.505424	2 * delta(lnL)
	m8	-4388.92	2	1	degrees of freedom
	m8	-4388.92	0.48315	0.477127	p-value
	m8a	-4389.18
	LGALS3BP
			M7 vs M8	M8 vs. M8a
	m7	-4573.17	3.32786	3.06248	2 * delta(lnL)
	m8	-4571.51	2	1	degrees of freedom
	m8	-4571.51	0.189393	0.0801193	p-value
	m8a	-4573.04
	LY6E
			M7 vs M8	M8 vs. M8a
	m7	-649.495	8e-06	0.003364	2 * delta(lnL)
	m8	-649.495	2	1	degrees of freedom
	m8	-649.495	0.999996	0.953749	p-value
	m8a	-649.493
	MAFF
			M7 vs M8	M8 vs. M8a
	m7	-1004.16	0.067996	0.035056	2 * delta(lnL)
	m8	-1004.12	2	1	degrees of freedom
	m8	-1004.12	0.966573	0.851478	p-value
	m8a	-1004.14
	MAP3K14
			M7 vs M8	M8 vs. M8a
	m7	-6134.25	3.24047	1.16845	2 * delta(lnL)
	m8	-6132.63	2	1	degrees of freedom
	m8	-6132.63	0.197852	0.279719	p-value
	m8a	-6133.22
	MAP3K5
			M7 vs M8	M8 vs. M8a
	m7	-6799.31	0.961774	0.00016	2 * delta(lnL)
	m8	-6798.83	2	1	degrees of freedom
	m8	-6798.83	0.618235	0.989908	p-value
	m8a	-6798.83
	MAP3K8
			M7 vs M8	M8 vs. M8a
	m7	-2676.56	0.00139	0.002582	2 * delta(lnL)
	m8	-2676.56	2	1	degrees of freedom
	m8	-2676.56	0.999305	0.959474	p-value
	m8a	-2676.56
	MARCKS
			M7 vs M8	M8 vs. M8a
	m7	-1643.59	0.27987	1.4e-05	2 * delta(lnL)
	m8	-1643.45	2	1	degrees of freedom
	m8	-1643.45	0.869415	0.997015	p-value
	m8a	-1643.45
	MASTL
			M7 vs M8	M8 vs. M8a
	m7	-4664.61	0.007318	0.017168	2 * delta(lnL)
	m8	-4664.61	2	1	degrees of freedom
	m8	-4664.61	0.996348	0.895754	p-value
	m8a	-4664.6
	MCOLN2
			M7 vs M8	M8 vs. M8a
	m7	-3281.56	3.94579	3.56225	2 * delta(lnL)
	m8	-3279.58	2	1	degrees of freedom
	m8	-3279.58	0.139054	0.0591077	p-value
	m8a	-3281.36
	MCUB
			M7 vs M8	M8 vs. M8a
	m7	-2324.59	0.215646	0.130754	2 * delta(lnL)
	m8	-2324.49	2	1	degrees of freedom
	m8	-2324.49	0.897786	0.717652	p-value
	m8a	-2324.55
	MLKL
			M7 vs M8	M8 vs. M8a
	m7	-3459.18	23.4725	23.0296	2 * delta(lnL)
	m8	-3447.44	2	1	degrees of freedom
	m8	-3447.44	7.99861e-06	1.59527e-06	p-value
	m8a	-3458.96
	MOV10
			M7 vs M8	M8 vs. M8a
	m7	-5309.47	0.000164	0.0213	2 * delta(lnL)
	m8	-5309.47	2	1	degrees of freedom
	m8	-5309.47	0.999918	0.883965	p-value
	m8a	-5309.48
	MX1
			M7 vs M8	M8 vs. M8a
	m7	-5191.54	10.5211	8.45689	2 * delta(lnL)
	m8	-5186.28	2	1	degrees of freedom
	m8	-5186.28	0.00519245	0.00363662	p-value
	m8a	-5190.51
	MX2
			M7 vs M8	M8 vs. M8a
	m7	-6090.58	13.8878	11.7163	2 * delta(lnL)
	m8	-6083.64	2	1	degrees of freedom
	m8	-6083.64	0.000964484	0.000619546	p-value
	m8a	-6089.5
	NAMPT
			M7 vs M8	M8 vs. M8a
	m7	-2542.73	0.153098	0.009842	2 * delta(lnL)
	m8	-2542.66	2	1	degrees of freedom
	m8	-2542.66	0.926308	0.920974	p-value
	m8a	-2542.66
	NAPA
			M7 vs M8	M8 vs. M8a
	m7	-1598.36	0.000322	0.000148	2 * delta(lnL)
	m8	-1598.36	2	1	degrees of freedom
	m8	-1598.36	0.999839	0.990294	p-value
	m8a	-1598.36
	P2RY6
			M7 vs M8	M8 vs. M8a
	m7	-2305.93	0.224634	0.213076	2 * delta(lnL)
	m8	-2305.82	2	1	degrees of freedom
	m8	-2305.82	0.893761	0.644367	p-value
	m8a	-2305.92
	PHF11
			M7 vs M8	M8 vs. M8a
	m7	-2394.02	14.2105	14.1589	2 * delta(lnL)
	m8	-2386.91	2	1	degrees of freedom
	m8	-2386.91	0.00082078	0.000168004	p-value
	m8a	-2393.99
	PIM3
			M7 vs M8	M8 vs. M8a
	m7	-1628.33	0.000614	1.01893	2 * delta(lnL)
	m8	-1628.33	2	1	degrees of freedom
	m8	-1628.33	0.999693	0.312772	p-value
	m8a	-1627.82
	PLSCR1
			M7 vs M8	M8 vs. M8a
	m7	-1953.16	1.39834	1.07042	2 * delta(lnL)
	m8	-1952.46	2	1	degrees of freedom
	m8	-1952.46	0.496998	0.30085	p-value
	m8a	-1953
	PML
			M7 vs M8	M8 vs. M8a
	m7	-6168.04	0.002402	0.108554	2 * delta(lnL)
	m8	-6168.05	2	1	degrees of freedom
	m8	-6168.05	0.9988	0.741796	p-value
	m8a	-6168.1
	PSMB8
			M7 vs M8	M8 vs. M8a
	m7	-1976.87	0.81031	0.245564	2 * delta(lnL)
	m8	-1976.46	2	1	degrees of freedom
	m8	-1976.46	0.666873	0.620216	p-value
	m8a	-1976.59
	PSMB9
			M7 vs M8	M8 vs. M8a
	m7	-1366.46	2e-05	0.028744	2 * delta(lnL)
	m8	-1366.46	2	1	degrees of freedom
	m8	-1366.46	0.99999	0.865371	p-value
	m8a	-1366.45
	RSAD2
			M7 vs M8	M8 vs. M8a
	m7	-2563.62	7.168	6.9089	2 * delta(lnL)
	m8	-2560.03	2	1	degrees of freedom
	m8	-2560.03	0.0277644	0.00857675	p-value
	m8a	-2563.49
	RTP4
			M7 vs M8	M8 vs. M8a
	m7	-2392.31	13.7783	13.7229	2 * delta(lnL)
	m8	-2385.43	2	1	degrees of freedom
	m8	-2385.43	0.00101879	0.000211855	p-value
	m8a	-2392.29
	SAMD9
			M7 vs M8	M8 vs. M8a
	m7	-8512.14	20.481	18.6453	2 * delta(lnL)
	m8	-8501.89	2	1	degrees of freedom
	m8	-8501.89	3.56951e-05	1.57435e-05	p-value
	m8a	-8511.22
	SAMHD1
			M7 vs M8	M8 vs. M8a
	m7	-4229.34	36.8376	35.1896	2 * delta(lnL)
	m8	-4210.92	2	1	degrees of freedom
	m8	-4210.92	1.00186e-08	2.99121e-09	p-value
	m8a	-4228.51
	SAT1
			M7 vs M8	M8 vs. M8a
	m7	-837.146	0.814954	0.705	2 * delta(lnL)
	m8	-836.738	2	1	degrees of freedom
	m8	-836.738	0.665327	0.401109	p-value
	m8a	-837.091
	SLC15A3
			M7 vs M8	M8 vs. M8a
	m7	-3684.65	2.89859	0.649462	2 * delta(lnL)
	m8	-3683.2	2	1	degrees of freedom
	m8	-3683.2	0.234736	0.420305	p-value
	m8a	-3683.52
	SLC16A4
			M7 vs M8	M8 vs. M8a
	m7	-3207.2	0.130802	0.134458	2 * delta(lnL)
	m8	-3207.13	2	1	degrees of freedom
	m8	-3207.13	0.936692	0.713854	p-value
	m8a	-3207.07
	SLC1A1
			M7 vs M8	M8 vs. M8a
	m7	-3248.14	2e-06	0.018024	2 * delta(lnL)
	m8	-3248.14	2	1	degrees of freedom
	m8	-3248.14	0.999999	0.893202	p-value
	m8a	-3248.13
	SLC25A28
			M7 vs M8	M8 vs. M8a
	m7	-1619.53	0.00685	0.00724	2 * delta(lnL)
	m8	-1619.54	2	1	degrees of freedom
	m8	-1619.54	0.996581	0.932191	p-value
	m8a	-1619.53
	SLFN12
			M7 vs M8	M8 vs. M8a
	m7	-3398.18	14.143	14.1367	2 * delta(lnL)
	m8	-3391.11	2	1	degrees of freedom
	m8	-3391.11	0.000848945	0.000169996	p-value
	m8a	-3398.18
	SSBP3
			M7 vs M8	M8 vs. M8a
	m7	-1513.89	7.6e-05	3.6e-05	2 * delta(lnL)
	m8	-1513.89	2	1	degrees of freedom
	m8	-1513.89	0.999962	0.995213	p-value
	m8a	-1513.89
	TAGAP
			M7 vs M8	M8 vs. M8a
	m7	-5325.48	14.3358	10.1447	2 * delta(lnL)
	m8	-5318.31	2	1	degrees of freedom
	m8	-5318.31	0.000770954	0.00144721	p-value
	m8a	-5323.38
	THBD
			M7 vs M8	M8 vs. M8a
	m7	-5123.98	5.87313	1.76088	2 * delta(lnL)
	m8	-5121.05	2	1	degrees of freedom
	m8	-5121.05	0.0530477	0.184514	p-value
	m8a	-5121.93
	TMEM140
			M7 vs M8	M8 vs. M8a
	m7	-1753	17.4905	16.5456	2 * delta(lnL)
	m8	-1744.26	2	1	degrees of freedom
	m8	-1744.26	0.000159218	4.7495e-05	p-value
	m8a	-1752.53
	TNFSF10
			M7 vs M8	M8 vs. M8a
	m7	-1782.02	1.404	1.18683	2 * delta(lnL)
	m8	-1781.32	2	1	degrees of freedom
	m8	-1781.32	0.495592	0.27597	p-value
	m8a	-1781.91
	TNK2
			M7 vs M8	M8 vs. M8a
	m7	-6656.69	9.40105	5.16157	2 * delta(lnL)
	m8	-6651.99	2	1	degrees of freedom
	m8	-6651.99	0.00909052	0.023092	p-value
	m8a	-6654.57
	TRIM22
			M7 vs M8	M8 vs. M8a
	m7	-4098.05	12.2465	12.1927	2 * delta(lnL)
	m8	-4091.93	2	1	degrees of freedom
	m8	-4091.93	0.00219132	0.000479767	p-value
	m8a	-4098.02
	TRIM38
			M7 vs M8	M8 vs. M8a
	m7	-3642.04	2.07433	1.09605	2 * delta(lnL)
	m8	-3641.01	2	1	degrees of freedom
	m8	-3641.01	0.354458	0.295134	p-value
	m8a	-3641.55
	TRIM5
			M7 vs M8	M8 vs. M8a
	m7	-4862.52	75.5802	75.1855	2 * delta(lnL)
	m8	-4824.73	2	1	degrees of freedom
	m8	-4824.73	3.87237e-17	4.28502e-18	p-value
	m8a	-4862.32
	TRIM56
			M7 vs M8	M8 vs. M8a
	m7	-5650.16	2.00955	0.561906	2 * delta(lnL)
	m8	-5649.15	2	1	degrees of freedom
	m8	-5649.15	0.366127	0.453493	p-value
	m8a	-5649.43
	TRIM56
			M7 vs M8	M8 vs. M8a
	m7	-5650.16	2.00955	0.561906	2 * delta(lnL)
	m8	-5649.15	2	1	degrees of freedom
	m8	-5649.15	0.366127	0.453493	p-value
	m8a	-5649.43
	TTC39B
			M7 vs M8	M8 vs. M8a
	m7	-3145.4	2.8e-05	0.003522	2 * delta(lnL)
	m8	-3145.4	2	1	degrees of freedom
	m8	-3145.4	0.999986	0.952676	p-value
	m8a	-3145.4
	XAF1
			M7 vs M8	M8 vs. M8a
	m7	-2890.1	1.30535	1.13858	2 * delta(lnL)
	m8	-2889.45	2	1	degrees of freedom
	m8	-2889.45	0.520652	0.285952	p-value
	m8a	-2890.02
	ZC3HAV1
			M7 vs M8	M8 vs. M8a
	m7	-7374.72	16.5705	15.8065	2 * delta(lnL)
	m8	-7366.44	2	1	degrees of freedom
	m8	-7366.44	0.000252216	7.01602e-05	p-value
	m8a	-7374.34

## Sheet: FDR correction
Category	ID - Random set	# of species	Whole Gene dn/ds - M0	Tree Length	p value	rank by p-value	critical value (20% FDR)	critical value (10% FDR)	2𝝙(lnl)	M8 vs M8a	M2 Bin <1	M8 Bin (%)	AA Sites Under Positive Selection (Greater than 90%, = >95%, = >99% from BEB)	M8 dN/dS bin	M8 Percent in >1 bin
Induction	PTPRC	20	0.73237	1.03352	1.49075e-50	1	0.00060423	0.000302115	223.59	yes	0.02601 (54.0%)	5.13545 (8.5%)	27-S**, 28-P**, 31-S**, 33-T*, 35-L**, 127-F, 130-S, 185-S, 204-T**, 206-L*, 213-V, 223-P, 236-T*, 240-L*, 243-K*, 244-E, 249-T, 257-N**, 269-E*, 274-T**, 278-N*, 279-A**, 280-S*, 282-S, 292-D**, 294-T**, 296-I*, 302-G*, 307-Q**, 309-H*, 313-Q**, 314-V**, 316-K*, 322-C**, 327-N*, 330-T**, 332-T*, 335-T**, 336-Q*, 346-N*, 347-M**, 353-E**, 355-K**, 375-N*, 376-H, 384-I, 399-F**, 418-S, 421-N*, 427…	5.13545	8.5
Random	UBR2	18	0.11505	0.36396	8.01611e-32	2	0.00120846	0.00060423	137.811	yes	0.03797 (96.7%)	9.53533 (1.0%)	397-Q**, 398-Q**, 401-R**, 403-F**, 404-M**, 405-E**, 409-E**, 411-A**, 412-V**, 415-T**, 416-A**, 421-F**, 424-A**, 426-T**	9.53533	1
ISGs	CEACAM1	14	0.89838	1.07493	6.74e-27	3	0.00181269	0.000906344	115.307	yes	0.16935 (47.6%)	6.60318 (10.3%)	41-M*, 55-V*, 61-Q**, 62-L**, 63-F**, 68-Y*, 75-G*, 78-Q**, 80-V*, 85-G**, 86-T, 95-N**, 100-T*, 101-I*, 127-S*, 148-S*, 182-N*, 206-T*, 250-R**, 302-N, 393-T*, 395-W*, 411-M**, 413-N**, 422-E*, 426-S**, 457-T*	6.60318	10.3
Induction	OAS1	16	1.04198	0.96511	3.90241e-22	4	0.00241692	0.00120846	93.5793	yes	0.17884 (65.6%)	4.96131 (20.2%)		4.96131	20.2
ISGs	APOL6	17	1.91051	1.58392	1.58e-21	5	0.00302115	0.00151057	90.8168	yes	0.57012 (57.6%)	4.54131 (42.3%)	16-Q*, 38-E*, 41-E, 67-I*, 76-K*, 81-A, 88-S*, 96-L, 111-T**, 112-A*, 121-G**, 129-T, 132-R**, 134-K, 138-A*, 168-G**, 171-I, 172-Y**, 173-N*, 175-R**, 177-T*, 178-L**, 180-Y*, 183-K, 191-L**, 201-T*, 215-R**, 216-V**, 218-V, 232-N, 234-R*, 235-V*, 236-L**, 239-V*, 242-A*, 243-F, 247-Y**, 249-L, 250-A, 251-T**, 265-T, 266-K, 267-F**, 273-A, 274-K**, 278-L*, 281-K, 288-L*, 290-K**	4.54131	42.3
ISGs	EIF2AK2	14	1.22419	0.80308	1.66e-18	6	0.00362538	0.00181269	77.0594	yes	0 (30.5%)	5.61892 (16.3%)	6-S**, 24-V*, 44-Q**, 86-L*, 122-A, 206-G, 220-D*, 221-S, 222-L*, 223-N, 224-S**, 259-V*, 322-H*, 330-F, 338-D, 340-S*, 344-S**, 351-S**, 376-Q, 379-E, 380-K**, 384-E*, 394-L, 462-S*, 489-F**, 492-S*, 496-T*, 502-I*, 506-I**, 516-Q*, 538-V*	5.61892	16.3
ISGs	TRIM5	17	1.16142	1.20929	4.29e-18	7	0.00422961	0.0021148	75.1855	yes	0 (24.4%)	4.96289 (12.7%)	131-T*, 182-L*, 215-T, 228-L**, 310-C*, 317-K, 322-S*, 324-K**, 336-Y*, 337-Q**, 338-T, 339-F*, 340-V**, 381-P**, 384-M**, 385-C**, 388-E*, 389-K*, 406-E, 407-G*, 418-F**, 419-H*, 468-S, 471-Q, 483-G*	4.96289	12.7
Induction	MB21D1/ cGAS	17	0.83472	1.04543	2.11652e-15	8	0.00483384	0.00241692	62.9534	yes	0.10432 (46.7%)	4.43824 (10.7%)	16-G*, 47-K, 60-R*, 123-Q*, 139-W*, 163-S**, 177-D**, 181-T**, 184-G*, 195-L*, 202-A, 208-L**, 210-N*, 303-G*, 339-R*, 350-K*, 402-E*, 448-Q*, 479-K**, 481-E**, 499-R**	4.43824	10.7
ISGs	IFI44L	18	1.04995	0.75977	3.33e-15	9	0.00543807	0.00271903	62.0586	yes	0.0 (28.4%)	7.57533 (7.1%)	58-Y*, 73-H**, 93-T, 125-C**, 126-R**, 137-T**, 143-R**, 147-H, 148-R*, 149-Q, 166-D**, 167-D, 287-M*	7.57533	7.1
ISGs	APOBEC3G	15	1.11111	1.58385	3.59e-13	10	0.0060423	0.00302115	52.8569	yes	0.12940 (43.4%)	2.95108 (35.4%)	2-Y**, 3-R**, 4-D**, 5-T*, 7-S**, 9-N*, 11-Y, 18-R, 33-P*, 37-P, 41-K*, 44-R*, 46-Q, 49-S, 51-L*, 64-S, 71-R, 87-T, 88-K*, 101-P*, 117-D*, 119-D, 133-G, 151-S, 155-Y**, 157-Q, 158-R*, 160-L, 164-W*, 165-N*, 166-N, 177-M, 185-S*, 189-P*, 193-F*, 198-E, 199-P*, 202-R*, 216-M**, 223-L, 232-C*, 237-H, 238-K*, 263-D**, 265-D*, 290-K**, 292-K**, 310-C, 316-T*, 318-A**, 319-E**, 323-K*, 326-I, 328-T*, 3…	2.95108	35.4
Induction	CASP10	18	0.915	0.79069	4.83029e-13	11	0.00664653	0.00332326	52.2728	yes	0 (46.4%)	4.18646 (15.4%)	76-E**, 106-R**, 112-Q*, 130-S*, 141-K, 171-C*, 177-K, 178-T**, 236-W*, 244-N, 267-T*, 256-R**, 302-K*, 315-S*, 316-H*, 319-Q**, 326-H*, 327-I, 330-N, 335-E**, 338-M**, 342-K, 426-A*, 476-K*, 481-H**, 525-L	4.18646	15.4
Induction	IFI16	16	0.99062	0.45427	5.8049e-12	12	0.00725076	0.00362538	47.3944	yes	0 (45.3%)	5.59065 (11.9%)	37-L*, 71-D*, 89-V*, 92-P*, 133-A, 149-V*, 250-I*, 309-F, 348-L*, 362-S**, 371-R*, 455-F*, 507-E*, 514-E, 538-K*, 591-F*, 615-V**, 621-Q*, 691-T*	5.59065	11.9
Induction	RNASEL	19	0.63645	0.78543	1.39654e-11	13	0.00785498	0.00392749	45.6741	yes	0.08705 (60.9%)	3.90801 (8.8%)	36-E, 40-L**, 70-S, 71-R, 98-L, 102-A**, 137-K, 214-D*, 256-Q, 287-K*, 290-E*, 294-K**, 314-H**, 319-V**, 322-S, 379-I, 444-C*, 468-I, 565-R*, 610-S*, 616-R, 619-Q, 646-K*, 651-R**, 653-N, 690-L	3.90801	8.8
Induction	TLR8	19	0.40795	0.49163	5.62256e-11	14	0.00845921	0.00422961	42.9476	yes	0 (65.4%)	8.4605 (1.4%)	59-Q*, 61-D*, 73-Q**, 470-R*, 695-Q**, 707-R*, 757-K**, 765-L*, 784-M**	8.4605	1.4
Induction	TLR4	19	0.58887	0.6048	2.00684e-10	15	0.00906344	0.00453172	40.46	yes	0 (61.1%)	3.73604 (9.4%)	229-H*, 239-S*, 267-G**, 295-Y**, 298-D*, 308-T*, 319-T**, 322-R*, 341-K*, 349-K**, 351-K, 360-S**, 366-A*, 394-S**, 415-S**, 474-E*, 517-N*, 520-S**, 521-S, 523-Q, 537-T*, 542-C*, 544-N**, 547-Q, 566-H*, 606-R, 673-I**, 704-Q	3.73604	9.4
ISGs	IFI44	17	1.06525	0.82134	1.47299e-09	16	0.00966767	0.00483384	36.5698	yes	0.46919 (78.7%)	4.01945 (21.3%)	19-F*, 36-R**, 72-G*, 74-Y, 95-C, 102-C, 103-C*, 105-V, 106-T*, 118-G, 127-L, 243-K*, 264-R*, 268-F**, 337-A, 428-Q, 429-I**	4.01945	21.3
Induction	OAS2	17	0.5739	0.8444	1.6949e-09	17	0.0102719	0.00513595	36.2962	yes	0.108 (61.9%)	1 (0.001%)		1	0.001
ISGs	SAMHD1	19	0.52675	0.5771	2.99121e-09	18	0.0108761	0.00543807	35.1896	yes	0.04498 (74.7%)	3.28483 (14.6%)	26-S*, 34-W**, 36-P, 38-L, 48-G*, 54-F, 62-E*, 65-V**, 71-R*, 78-A*, 109-L*, 114-I*, 295-R**, 346-G*, 350-R*, 397-D*, 410-H**, 444-R*, 449-Q*, 468-V*, 474-D, 484-A*, 531-P*, 541-Q*, 546-K*, 559-M*, 602-Y, 606-V*, 620-L*, 628-R**	3.28483	14.6
ISGs	APOBEC3F	10	0.76924	0.54648	1.24e-08	19	0.0114804	0.00574018	32.4308	yes	0 (69.3%)	2.94517 (30.7%)	4-H**, 5-F, 15-D*, 18-S, 46-R, 48-R*, 50-D*, 51-A**, 60-S, 61-Q**, 63-E*, 64-H, 73-W**, 84-C, 101-A*, 138-S*, 149-D*, 182-R**, 183-T*, 199-I, 216-S, 225-V*, 227-H, 228-H**, 246-T, 268-N*, 270-E**, 298-N, 312-T**, 313-D, 324-E*, 329-E*, 334-K*	2.94517	30.7
Induction	DDX58/ RIG-I	17	0.3424	0.41688	2.8228e-07	20	0.0120846	0.0060423	26.3673	yes	0.10136 (81.0%)	5.01198 (3.4%)	3-T**, 10-Q*, 243-P**, 272-F, 365-I*, 615-C*, 688-S*, 851-K, 857-E*	5.01198	3.4
Induction	TLR5	20	0.46673	0.64864	4.64562e-07	21	0.0126888	0.00634441	25.4056	yes	0.17997 (77.5%)	3.6893 (5.7%)	29-R*, 104-S, 292-H*, 407-D*, 492-E*, 523-S**, 530-G*, 567-V*	3.6893	5.7
Induction	PYHIN1/ IFIX	18	0.84081	0.77917	5.87008e-07	22	0.0132931	0.00664653	24.9545	yes	0.03407 (32.7%)	5.62773 (6.9%)	124-R*, 175-R, 334-T*, 409-S, 415-P*, 434-S**, 435-H**	5.62773	6.9
Induction	TLR1	19	0.49941	0.62515	9.38542e-07	23	0.0138973	0.00694864	24.0502	yes	0.17328 (72.9%)	4.06854 (4.8%)		4.06854	4.8
ISGs	MLKL	14	0.97818	0.66237	1.59527e-06	24	0.0145015	0.00725076	23.0296	yes	0.12961 (60.4%)	2.45898 (39.6%)	29-R*, 40-K*, 67-A, 71-E, 74-G, 86-C*, 103-R, 179-Y*, 211-E*, 217-L, 246-T*, 315-R, 370-R**, 385-V*, 388-Q*, 406-A*, 409-D*, 416-N*, 421-R*, 422-K*, 425-A, 455-V*	2.45898	39.6
Induction	MAVS/ IPS-1/ CARDIF/ VISA	19	0.74108	0.78365	2.24732e-06	25	0.0151057	0.00755287	22.3711	yes	0.19344 (60.6%)	2.97536 (17.8%)	14-R*, 60-S**, 82-A, 100-S*, 163-T*, 286-S, 311-P, 329-T, 398-T, 429-M*, 509**	2.97536	17.8
Induction	MNDA	17	0.97789	0.83393	6.11796e-06	26	0.01571	0.00785498	20.4509	yes	0.19328 (43.8%)	3.14037 (21.7%)	47-K, 81-N*, 98-K*, 100-P, 104-I*, 118-A*, 126-A, 157-K, 160-G**, 261-V*, 302-I	3.14037	21.7
ISGs	ADAR	18	0.28161	0.50669	1.39118e-05	27	0.0163142	0.0081571	18.8812	yes	0.08488 (86.4%)	2.68142 (7.7%)	5-S*, 9-S*, 36-C*, 53-G**, 67-R**, 80-V*, 82-R*, 112-T*, 115-Q, 124-H**, 186-K*, 191-R*, 193-S**, 199-W, 210-C*, 694-L, 1189-T**	2.68142	7.7
ISGs	SAMD9	12	0.43022	0.22349	1.57e-05	28	0.0169184	0.00845921	18.6453	yes	0 (65.7%)	5.70667 (3.1%)	1142-G*, 1317-T*, 1364-C**, 1451-E, 1506-P**	5.70667	3.1
Random	GML	18	0.85329	1.05382	2.88467e-05	29	0.0175227	0.00876133	17.4923	yes	0 (49.2%)	2.8703 (24.8%)	21-V**, 23-A, 44-D**, 75-Y, 84-H, 93-I, 94-F, 96-T*, 106-N*, 107-T**, 109-V*, 123-L*	2.8703	24.8
Induction	TLR6	18	0.44571	0.57385	3.18989e-05	30	0.0181269	0.00906344	17.3012	yes	0.04106 (61.9%)	6.29205 (1.4%)	293-R**, 470-V**, 589-V*, 654-A*, 669-I	6.29205	1.4
Induction	IFNAR2	19	0.63344	0.96071	4.00018e-05	31	0.0187311	0.00936556	16.8713	yes	0.20012 (74.7%)	2.19791 (24.9%)	9-I*, 41-F, 69-L, 81-V**, 109-V, 120-F*, 215-S, 258-T, 360-I, 383-D*, 387-Q*, 453-L*, 490-W	2.19791	24.9
ISGs	TMEM140	20	0.76851	7.68184	4.7495e-05	32	0.0193353	0.00966767	16.5456	yes	0 (45.2%)	2.97916 (21.1%)	3-G*, 15-M*, 60-S, 77-R**, 100-P*, 111-R, 112-A*, 114-R*, 122-V**, 136-S*, 147-P, 168-M, 169-A*	2.97916	21.1
Induction	STAT2	18	0.31951	0.4201	5.70625e-05	33	0.0199396	0.00996979	16.1977	yes	0.11901 (82.5%)	6.48017 (1.5%)	24-H*, 127-L*, 193-T*, 779-Q	6.48017	1.5
Induction	TLR2	18	0.55346	0.49497	5.81252e-05	34	0.0205438	0.0102719	16.1628	yes	0 (5.5%)	4.08144 (5.4%)	24-N**, 326-Y*, 354-L, 357-Q*, 376-Y, 606-G*, 607-V	4.08144	5.4
Random	ACAA2	20	0.36982	0.52727	6.76329e-05	35	0.021148	0.010574	15.8759	yes	0.01994 (70.2%)	5.49978 (3.5%)	60-L**, 67-I*, 83-T, 128-C*, 151-S**	5.49978	3.5
ISGs	ZC3HAV1	12	0.69409	0.74036	7.02e-05	36	0.0217523	0.0108761	15.8065	yes	0.05478 (48.4%)	2.48686 (13.9%)	35-P, 123-N**, 135-A*, 298-T, 385-R, 636-S, 688-Q*, 720-F*, 721-C, 722-F*, 804-S, 805-F, 863-Q	2.48686	13.9
Random	LRRC6	20	0.30054	0.55223	0.000103426	37	0.0223565	0.0111782	15.0731	yes	0.09474 (81.5%)	4.68416 (2.9%)	4-I**, 232-T*, 235-H, 242-N*, 393-K*, 437-H	4.68416	2.9
Random	CFLAR	20	0.44848	0.54361	0.000144056	38	0.0229607	0.0114804	14.4483	yes	0.04969 (69.5%)	3.90958 (6.7%)	52-V*, 81-T, 82-H, 290-S, 291-Q, 294-G*, 393-C, 415-Q**, 417-H, 464-Y	3.90958	6.7
ISGs	PHF11	15	0.55322	0.55893	0.000168	39	0.023565	0.0117825	14.1589	yes	0.12972 (79.5%)	2.98182 (20.4%)	2-A, 8-G*, 10-K*, 11-R, 14-G*, 26-A, 28-F, 89-L*, 166-A*, 169-A*, 172-S*, 174-V*, 183-H*,	2.98	20.4
ISGs	SLFN12	15	0.50164	0.36523	0.000169996	40	0.0241692	0.0120846	14.1367	yes	0.26267 (92.5%)	4.13511 (75.0%)	27-S, 163-L*, 164-A, 165-K, 168-C, 183-V**, 411-C, 451-S*	4.13511	75
Random	RBL2	19	0.08801	0.3718	0.000185772	41	0.0247734	0.0123867	13.9698	yes	0.03813 (97.9%)	2.97031 (2.1%)	372-T*, 457-S, 704-I*, 717-P*, 761-Y, 825-S, 849-G, 1033-V, 1042-I, 1067-A	2.97031	2.1
Induction	SPP1/ OPN	20	0.36893	0.64684	0.000209348	42	0.0253776	0.0126888	13.7453	yes	0.11196 (78.4%)	6.98781 (2.1%)	2-E**, 198-T*, 242-R*	6.98781	2.1
ISGs	RTP4	19	0.69564	1.04247	0.000211855	43	0.0259819	0.0129909	13.7229	yes	0.12438 (49.8%)	3.60891 (9.3%)	5-F*, 6-W*, 85-R, 131-T**, 221-R, 229-C	3.60891	9.3
ISGs	TRIM22	20	0.57454	0.73833	0.0004798	44	0.0265861	0.0132931	12.1927	yes	0.20358 (79.4%)	2.25470 (20.5%)	171-A*, 178-I, 220-T*, 280-V*, 308-G*, 329-C	2.25	20.5
ISGs	GBP2	16	0.35247	0.65492	0.0006056	45	0.0271903	0.0135952	11.7588	yes	0.04361 (73.1%)	3.39048 (5.0%)	241-P, 438-L, 549-A*, 575-W*, 581-S, 582-K*, 584-L*	3.39048	5
ISGs	MX2	19	0.38109	0.81573	0.000619546	46	0.0277946	0.0138973	11.7163	yes	0.10725 (75.9%)	2.23531 (10.9%)	44-M, 46-P*, 380-M, 534-V, 705-A*	2.23531	10.9
Random	SRRM4	18	0.19105	0.38892	0.000670583	47	0.0283988	0.0141994	11.5691	yes	0.05833 (93.7%)	3.50499 (6.3%)	52-V**, 55-A, 66-H, 82-T*, 87-G*, 96-H, 320-R*, 346-L, 406-R*, 596-Q	3.50499	6.3
Induction	TMEM173/ STING/ MITA	18	0.59852	0.66449	0.000696908	48	0.029003	0.0145015	11.4975	yes	0.31325 (87.1%)	3.09297 (12.8%)	93-L, 315-G*	3.09297	12.8
Induction	TYK2	17	0.11993	0.54068	0.000978191	49	0.0296073	0.0148036	10.8684	yes	0.05896 (92.4%)	11.54268 (0.1%)	873-N**	11.5427	0.1
ISGs	IFIT2	20	0.3873	0.49845	0.0010245	50	0.0302115	0.0151057	10.7827	yes	0.13781 (79.1%)	4.73422 (2.8%)	75-R**, 223-R*, 472-E*	4.73422	2.8
Random	GRP	19	0.41848	0.56376	0.00116993	51	0.0308157	0.0154079	10.5372	yes	0.28154 (96.1%)	6.73748 (3.9%)	3-G*, 145-L*	6.73748	3.9
Random	MRPS30	19	0.37659	0.60327	0.00136628	52	0.0314199	0.01571	10.2508	yes	0.13931 (88.9%)	2.51042 (11.0%)	69-T, 81-R, 164-H, 228-D**	2.51042	11
ISGs	IFIT1	16	0.59732	0.57873	0.0014364	53	0.0320242	0.0160121	10.1585	yes	0.07144 (58.1%)	3.20737 (11.1%)	170-V*, 193-L*, 240-I, 362-N, 366-L, 368-C, 413-L*, 414-T	3.20737	11.1
ISGs	TAGAP	20	0.31241	0.70249	0.00144721	54	0.0326284	0.0163142	10.1447	yes	0.16319 (88.6%)	2.32367 (7.6%)	143-A, 342-L, 351-R*, 615-V*, 643-V*	2.32367	7.6
Random	BBS2	18	0.24538	0.35459	0.0020991	55	0.0332326	0.0166163	9.46079	yes	0.13482 (96.2%)	3.51855 (3.8%)	333-A**, 359-A, 386-T*, 390-S	3.51855	3.8
Induction	IFNAR1	17	0.53728	0.71796	0.00217923	56	0.0338369	0.0169184	9.3921	yes	0.10246 (49.8%)	7.64881 (1.1%)	208-R, 343-L, 356-Q*	7.64881	1.1
Induction	CISH/ CIS	20	0.21971	0.50964	0.00229728	57	0.0344411	0.0172205	9.29542	yes	0.09692 (95.1%)	4.55366 (4.8%)	9-R**, 31-K**, 51-P, 168-T*	4.55366	4.8
Random	PUS7	19	0.17836	0.33228	0.00297174	58	0.0350453	0.0175227	8.82474	yes	0.11429 (95.1%)	6.64811 (0.8%)	250-D*	6.64811	0.8
Random	TXLNB	19	0.50593	0.68703	0.00335912	59	0.0356495	0.0178248	8.60136	yes	0 (61.8%)	1.54294 (38.2%)	10-S, 41-P, 44-P, 50-S, 61-R, 80-E, 81-G*, 92-A, 96-D, 102-C, 125-P, 528-G*, 537-A, 544-P, 550-R, 554-S, 562-Q*, 567-G, 571-A, 582-A, 583-G, 590-C*, 594-P*, 599-A, 602-A*, 624-Q*, 625-K, 672-P	1.54294	38.2
ISGs	IFI27	13	0.94227	0.48855	0.0033714	60	0.0362538	0.0181269	8.59472	yes	0.14890 (73.1%)	3.63879 (26.9%)	13-S, 45-A*, 62-A, 110-I	3.63879	26.9
Induction	CIITA	17	0.26999	0.71688	0.00360445	61	0.036858	0.018429	8.47306	yes	0.09615 (82.0%)	2.4072 (4.8%)	167-T, 203-R*, 208-D*	2.4072	4.8
ISGs	MX1	17	0.25848	0.70872	0.00364	62	0.0374622	0.0187311	8.45689	yes	0.05982 (79.8%)	1.94731 (12.0%)	401-I, 558-S, 561-F*, 563-A. 567-S*, 569-A	1.94731	12
Random	DTD2	18	0.21101	0.51087	0.00392748	63	0.0380665	0.0190332	8.31704	yes	0.11308 (97.0%)	4.45046 (3.0%)	4-G**, 8-P*	4.45046	3
Random	AZU1	17	0.16353	1.16749	0.00429441	64	0.0386707	0.0193353	8.15494	yes	0.05844 (85.6%)	2.64051 (5.1)	219-L*, 231-R, 245-N, 247-G	2.64051	5.1
Random	RBM19	19	0.18221	0.69136	0.00469831	65	0.0392749	0.0196375	7.99205	yes	0.04817 (84.3%)	2.5657 (2.8%)	665-T*, 680-M	2.5657	2.8
Induction	TRIM25	20	0.1792	0.60297	0.00494048	66	0.0398792	0.0199396	7.9011	yes	0.0915 (88.4%)	5.19548 (0.6%)	338-H*	5.19548	0.6
Random	MMP27	15	0.3812	0.42021	0.00498649	67	0.0404834	0.0202417	7.88433	yes	0 (66.3%)	4.86826 (2.5%)	3-R*, 20-L, 30-M**, 490-L	4.86826	2.5
ISGs	CRP	20	0.54084	0.83221	0.0050481	68	0.0410876	0.0205438	7.86212	yes	0.10167 (67.2%)	2.70946 (11.7%)	78-D*, 194-L*, 213-Q	2.70946	11.7
ISGs	DAPK1	16	0.04737	0.37759	0.0050519	69	0.0416918	0.0208459	7.86978	yes	0.03374 (99.5%)	3.46602 (0.475%)	590-M*, 641-T, 1161-T	3.46602	0.005
Induction	DDX60	16	0.30478	0.57703	0.00753243	70	0.0422961	0.021148	7.1414	yes	0.0904 (79.5%)	2.23196 (7.1%)	15-Q*, 212-T, 293-Q, 1504-H*, 1538-T*	2.23196	7.1
ISGs	BST2	20	0.73156	1.46095	0.0084449	71	0.0429003	0.0214502	6.9366	yes	0.00181 (32.7%)	3.24826 (7.8%)	10-R, 14-E, 36-I*, 109-G*	3.24826	7.8
ISGs	RSAD2	18	0.24286	0.58537	0.00858	72	0.0435045	0.0217523	6.9089	yes	0.09737 (89.1%)	3.07012 (5.1%)	47-R, 53-L*, 351-I*	3.07012	5.1
ISGs	APOL2	10	1.00743	0.56228	0.00979	73	0.0441088	0.0220544	6.6728	yes	0 (17.2%)	5.70337 (6.7%)	213-W	5.70337	6.7
Random	CEBPZ	20	0.26889	0.40699	0.0110169	74	0.044713	0.0223565	6.46259	yes	0.10402 (82.0%)	5.88006 (0.6%)	7-P*, 671-V	5.88006	0.6
Random	GPX5	16	0.32456	0.55476	0.0181609	75	0.0453172	0.0226586	5.58056	yes	0.16883 (91.3%)	3.72861(4.8%)	3-T, 201-R*	3.72861	4.8
ISGs	CCL8	18	0.50759	0.58839	0.0182	76	0.0459215	0.0229607	5.57827	yes	0.41385 (98.1%)	7.40385 (1.9%)	70-R*	7.40385	1.9
Induction	TRIM21/ RO52	20	0.41008	0.49723	0.019244	77	0.0465257	0.0232628	5.47921	yes	0.23835 (91.9%)	2.73363 (8.0%)	89-G, 91-R*, 124-A**, 159-E*, 236-C*, 285-C*, 407-V*	2.73363	8
ISGs	CD47	16	0.19895	0.38502	0.0215	78	0.0471299	0.023565	5.28438	yes	0.0399 (87.9%)	4.64141 (2.6%)	80-D*, 106-V**, 185-V	4.64141	2.6
Induction	EPOR	18	0.23426	0.61061	0.0230315	79	0.0477341	0.0238671	5.16613	yes	0.14541 (94.5%)	2.40632 (54.%)	none above 90%	2.40632	5.4
ISGs	TNK2	15	0.0639	0.54376	0.023092	80	0.0483384	0.0241692	5.16157	yes	0.02374 (94.9%)	3.38444 (0.8%)	536-K*, 746-P, 782-P, 907-T, 938-L	3.38444	0.8
ISGs	IFI6	20	0.24698	1.02307	0.024982	81	0.0489426	0.0244713	5.02513	yes	0.03038 (81.2%)	2.53863 (8.7%)	90-L*, 116-I*, 123-M	2.53863	8.7
Random	ZCCHC8	17	0.26806	0.46759	0.0264156	82	0.0495468	0.0247734	4.92861	yes	0.00013 (74.5%)	4.68389 (1.2%)	577-T*, 623-L, 652-T*	4.68389	1.2
Induction	TLR9	16	0.1851	0.52613	0.0272829	83	0.0501511	0.0250755	4.87282	yes	0.06974 (89.1%)	2.05881 (6.4%)	58-M*, 278-D, 522-G, 649-R, 674-H, 863-R	2.05881	6.4
Induction	TLR7	19	0.23983	0.36748	0.0277119	84	0.0507553	0.0253776	4.8459	yes	0.07107 (84.4%)	4.139 (1.4%)	271-A, 566-H*, 693-K*	4.139	1.4
Random	TMEM45A	19	0.57872	0.60482	0.0335713	85	0.0513595	0.0256798	4.51641	yes	0 (48.2%)	6.44921 (1.4%)	160-I*	6.44921	1.4
Induction	ZBP1/ DAI	17	0.65633	0.92428	0.0351687	86	0.0519637	0.0259819	4.43696	yes	0 (39.2%)	4.02278 (2.4%)	197-W*, 287-P	4.02278	2.4
Random	HMCES	18	0.29707	0.41248	0.0358563	87	0.052568	0.026284	4.40392	yes	0.07624 (78.0%)	5.5911 (0.9%)	155-I*, 271-D	5.5911	0.9
Induction	JAK3	16	0.07821	0.50356	0.03712	88	0.0531722	0.0265861	4.3449	yes	0.03596 (94.4%)	11.10885 (0.2%)	438-R*	11.1089	0.2
Random	TFG	20	0.09292	0.32574	0.0393997	89	0.0537764	0.0268882	4.24355	yes	0.06019 (98.4%)	5.25207 (0.4%)	134-N*	5.25207	0.4
ISGs	IFIT5	20	0.23333	0.36165	0.0401942	90	0.0543807	0.0271903	4.20967	yes	0.08078 (88.6%)	3.21334 (3.6%)	132-N*, 362-R, 366-R*	3.21334	3.6
Random	TMEM239	18	0.42496	0.73726	0.041146	91	0.0549849	0.0274924	4.16999	yes	0.21171 (87.7%)	2.22174 (12.2%)	12-R, 44-M	2.22174	12.2
Random	WDR76	17	0.4145	0.40439	0.0463721	92	0.0555891	0.0277946	3.96803	yes	0.05834 (63.4%)	8.37145 (0.7%)	480-R*	8.37145	0.7
Random	NPC2	18	0.30665	0.47896	0.04842	93	0.0561934	0.0280967	3.89535	yes	0 (80.6%)	2.07016 (19.4%)	82-P	2.07016	19.4
fall out at 10% FDR
Methods: all genes combined and ranked by p-value, critical values calculated at different levels of FDR, here the genes with p-values that fall below the critical value at FDR 10% are highlighted-- they were removed for all datasets specified as "FDR corrected".

## Sheet: Genes under positive selection
Category	Under positive selection	Not under positive selection	Total	Percentage under positive selection
Random	25	75	100	25
Induction	33	98	131	25.1908
Interferon Stimulated	35	65	100	35
After FDR correction at 10% rate
Category	Under positive selection	Not under positive selection	Total	Percentage under positive selection
Random	18	82	100	18
Induction	29	102	131	22.1374
Interferon Stimulated	33	67	100	33
after FDR correction at 10% rate, difference between random and induction is NOT significant, difference between random and ISG is significant

## Sheet: Notes on following sheets
Following sheets are how we randomly chose 100 induction genes 100 times to determine whether this affected our comparison of number of genes under positive selection between categories.
Each gene was given a random number [using rand()] and then ranked from highest to lowest. 100 genes were then chosen by which were top on the list, thus the selection was random.
It was determined how many genes were under positive selection from each list of 100 randomly chosen induction genes, and the proportion was compared to the Random Gene and ISG categories (pt 2) as in Figure 3.
This analysis was done twice: once for the non-FDR corrected list and once for the FCR connected list (as indicated on sheet names).

## Sheet: using non-FDR correctd list
ID - Induction genes	rejected M8a (from Induction genes)	Round 1: all genes assigned a random number	Round 1: ranked in order of random number, 100 top ranked: reject M8a?	Round 2 rand()	Round 2: rejects M8a?	etc.
AKIRIN2	no	0.576727	no	0.134989	yes	0.959564	no	0.931859	no	0.397206	no	0.30442	no	0.144187	yes	0.735463	no	0.948424	no	0.438375	yes	0.85319	no	0.873391	no	0.0149214	no	0.930613	no	0.0432685	yes	0.925886	no	0.453099	no	0.524661	no	0.808905	yes	0.265748	no	0.746216	no	0.431445	no	0.137968	no	0.426255	no
ATG5	no	0.811833	no	0.316719	no	0.0134487	no	0.861059	no	0.16387	yes	0.847467	no	0.635548	no	0.34969	no	0.0245478	no	0.304422	no	0.789999	no	0.156365	yes	0.981724	no	0.0211864	no	0.473128	no	0.460182	no	0.449897	no	0.511764	yes	0.307634	no	0.482349	no	0.472979	no	0.385281	no	0.400159	no	0.726479	no
CARD9	no	0.498413	no	0.855716	no	0.60424	no	0.760365	yes	0.828288	no	0.597459	no	0.248374	yes	0.496995	yes	0.263453	no	0.00231961	yes	0.078502	yes	0.379741	no	0.664278	no	0.106514	no	0.40797	no	0.968944	no	0.436463	no	0.786395	no	0.109596	yes	0.573313	yes	0.580693	no	0.00149101	yes	0.56615	no	0.543323	no
CASP10	yes	0.282118	yes	0.837544	no	0.752687	no	0.128208	yes	0.781366	yes	0.816845	yes	0.984678	no	0.618641	no	0.5105	no	0.128767	yes	0.225704	no	0.791934	no	0.747561	no	0.349832	no	0.940359	yes	0.225376	no	0.894206	no	0.226473	no	0.0970705	yes	0.920599	no	0.414867	no	0.213102	no	0.92215	no	0.413804	no
CASP8	no	0.0151313	yes	0.0074923	yes	0.331081	no	0.949474	no	0.552921	no	0.366357	no	0.56096	no	0.893813	no	0.0504613	yes	0.481476	no	0.419208	no	0.657584	no	0.383086	no	0.00397644	yes	0.857467	yes	0.906118	no	0.844566	no	0.580341	no	0.0758975	yes	0.369234	no	0.491812	no	0.829779	no	0.00172995	no	0.673944	no
CD14	no	0.0685906	yes	0.356266	yes	0.796231	yes	0.572114	yes	0.558146	no	0.152715	yes	0.970125	yes	0.923042	yes	0.958111	no	0.788908	yes	0.734217	no	0.796286	no	0.0187395	no	0.0183381	no	0.460733	no	0.23492	no	0.672872	no	0.0789279	yes	0.0903784	yes	0.522427	no	0.341427	no	0.854253	no	0.254957	yes	0.622838	yes
CD36	no	0.914976	no	0.576448	no	0.158668	yes	0.421823	yes	0.204481	yes	0.777624	no	0.468585	no	0.549239	no	0.0640741	yes	0.894193	no	0.37701	yes	0.477338	yes	0.421433	no	0.468362	yes	0.503136	no	0.377039	no	0.651157	no	0.724798	no	0.22555	no	0.287919	no	0.941465	no	0.191109	no	0.918598	no	0.26593	no
CHUK/ IKKa	no	0.411607	yes	0.590132	no	0.407963	no	0.228874	no	0.92719	no	0.203902	no	0.723046	no	0.0747691	no	0.219235	no	0.0548319	yes	0.455738	no	0.420813	no	0.475368	yes	0.283139	no	0.603998	no	0.8351	no	0.383166	no	0.303829	yes	0.0519383	no	0.027212	no	0.269695	no	0.821641	no	0.713208	no	0.986701	no
CIITA	yes	0.0877086	no	0.325403	no	0.152188	yes	0.559293	no	0.283827	no	0.173879	no	0.218871	no	0.041864	no	0.135583	no	0.833896	no	0.357899	no	0.859708	no	0.531925	no	0.471904	no	0.502949	no	0.980399	no	0.579319	no	0.153268	yes	0.49704	no	0.550675	no	0.332528	no	0.419531	no	0.324736	no	0.482347	yes
CISH/ CIS	yes	0.40541	no	0.975301	no	0.535817	no	0.765076	no	0.664763	no	0.797148	no	0.449072	no	0.301388	no	0.96257	no	0.104821	no	0.365248	no	0.147116	yes	0.493594	no	0.873145	yes	0.656315	no	0.316413	no	0.661085	no	0.27542	yes	0.0994975	yes	0.865275	no	0.0350758	no	0.57932	no	0.450905	no	0.795559	yes
CREBBP/ CBP	no	0.266371	no	0.381078	no	0.912088	no	0.10227	yes	0.746682	no	0.412048	no	0.617397	no	0.289638	no	0.544144	yes	0.266021	no	0.344557	no	0.628315	no	0.18805	no	0.613444	no	0.153547	yes	0.546809	yes	0.111531	yes	0.999395	no	0.347958	no	0.675764	no	0.975627	no	0.359387	no	0.304307	no	0.73692	no
CTNNB1/ B-catenin	no	0.380809	no	0.587285	no	0.232187	no	0.848125	no	0.0457666	no	0.441687	yes	0.102445	no	0.269411	no	0.354834	no	0.909001	yes	0.319692	no	0.199867	yes	0.126319	yes	0.974384	no	0.191643	yes	0.725342	no	0.152456	yes	0.904214	no	0.852093	no	0.0434042	yes	0.22882	no	0.225764	no	0.695456	no	0.498967	yes
DDX1	no	0.0262578	no	0.220279	no	0.227656	no	0.406117	no	0.275316	no	0.893525	no	0.893319	no	0.933257	no	0.75089	yes	0.978281	no	0.527532	no	0.71256	no	0.605389	no	0.229691	no	0.0185537	no	0.471555	no	0.960752	yes	0.389148	no	0.426147	no	0.66113	no	0.162751	yes	0.271068	no	0.147745	yes	0.647122	no
DDX21	no	0.0425908	no	0.638251	no	0.294151	yes	0.355521	no	0.825642	no	0.386469	no	0.372071	yes	0.0883438	yes	0.265546	yes	0.820153	no	0.747736	no	0.342215	no	0.549012	no	0.480311	no	0.532272	yes	0.99037	no	0.903836	no	0.355391	no	0.973938	no	0.565835	no	0.255784	no	0.189987	yes	0.340765	no	0.775229	no
DDX3X	no	0.917369	no	0.0734499	yes	0.782483	yes	0.610508	no	0.790575	yes	0.277609	yes	0.317886	no	0.755795	yes	0.803111	no	0.840385	no	0.222328	no	0.732945	no	0.0536787	no	0.489445	no	0.0359768	yes	0.490784	yes	0.766515	no	0.0398076	no	0.686553	no	0.943769	yes	0.696978	no	0.0180544	no	0.170437	no	0.200211	no
DDX41	no	0.748191	yes	0.739071	no	0.858352	no	0.321383	no	0.0553853	no	0.748913	yes	0.703812	no	0.674714	no	0.906377	no	0.498799	no	0.392981	no	0.938501	yes	0.64238	no	0.0142476	no	0.584797	no	0.189565	yes	0.611571	no	0.331455	no	0.741051	no	0.782743	no	0.00707385	yes	0.388457	no	0.560646	no	0.894695	no
DDX58/ RIG-I	yes	0.421518	no	0.229545	yes	0.97543	no	0.140679	yes	0.04005	yes	0.423447	no	0.74819	yes	0.531465	no	0.720624	no	0.924075	no	0.6211	yes	0.81352	no	0.112276	no	0.92971	no	0.700242	no	0.657296	no	0.999839	no	0.312511	no	0.406338	yes	0.0730122	yes	0.841073	no	0.745039	yes	0.506425	no	0.65702	no
DDX60	yes	0.765393	no	0.503191	no	0.708544	no	0.523229	no	0.372011	no	0.420752	no	0.668667	no	0.390042	yes	0.840948	no	0.360905	yes	0.343734	yes	0.979239	no	0.498511	no	0.418491	yes	0.401548	no	0.976771	no	0.529666	no	0.535497	no	0.425617	no	0.629875	no	0.559143	yes	0.70974	yes	0.558232	no	0.236554	no
DHX36	no	0.769619	no	0.477493	no	0.415156	no	0.627926	no	0.0313881	yes	0.844538	no	0.47349	yes	0.453292	no	0.624094	yes	0.927901	no	0.457274	no	0.302145	no	0.914399	no	0.042417	yes	0.418096	no	0.0114872	no	0.539644	no	0.62299	no	0.272022	yes	0.985092	yes	0.589263	no	0.513411	no	0.222408	no	0.444747	no
DHX58/ LGP2	no	0.290421	no	0.708503	no	0.0397007	no	0.547317	no	0.720781	no	0.48916	yes	0.693196	no	0.406012	no	0.0631783	no	0.55784	no	0.0155246	no	0.131694	yes	0.126812	yes	0.387647	no	0.751199	yes	0.732766	no	0.999441	no	0.917035	yes	0.310088	no	0.11056	yes	0.520708	yes	0.512356	no	0.0996744	yes	0.183712	yes
DHX9	no	0.226884	no	0.866594	no	0.925209	no	0.810924	yes	0.344357	no	0.816328	no	0.770686	no	0.951448	yes	0.28898	no	0.736584	no	0.339882	no	0.458883	no	0.761248	yes	0.843397	no	0.454092	no	0.269108	no	0.626216	no	0.598959	yes	0.823431	no	0.576739	yes	0.671428	no	0.201358	no	0.151451	yes	0.698464	no
EP300/ p300	no	0.931288	yes	0.517277	no	0.71405	no	0.0725511	no	0.234071	no	0.0239653	no	0.538401	no	0.78981	no	0.799832	no	0.82014	no	0.974176	no	0.648459	no	0.212413	no	0.412186	no	0.104967	yes	0.217302	no	0.519096	no	0.287655	no	0.198984	no	0.370666	yes	0.777745	yes	0.693089	no	0.350905	no	0.661187	no
EPOR	yes	0.654724	no	0.79213	no	0.80937	no	0.622082	no	0.995149	yes	0.0956934	no	0.840979	no	0.347056	no	0.0912266	yes	0.160068	yes	0.132513	no	0.488665	yes	0.0569352	yes	0.233236	no	0.609064	no	0.897737	no	0.0923404	no	0.0294337	no	0.118526	yes	0.697681	no	0.128667	yes	0.340067	no	0.48477	no	0.893111	yes
EXOC2/ sec5	no	0.478531	no	0.302423	no	0.768807	no	0.335538	no	0.0237851	no	0.401384	no	0.180977	no	0.125235	yes	0.350165	no	0.903953	yes	0.790718	no	0.444065	no	0.529593	no	0.803378	no	0.588944	no	0.211672	no	0.362627	yes	0.77943	no	0.0173076	no	0.178145	no	0.966929	yes	0.996495	no	0.474696	yes	0.2241	no
FADD	no	0.89238	no	0.441081	no	0.402662	no	0.200063	no	0.913415	no	0.664142	no	0.495449	no	0.581134	no	0.691493	no	0.88435	no	0.3372	no	0.345335	yes	0.296574	no	0.9685	no	0.575421	no	0.586371	yes	0.266665	no	0.490165	no	0.966435	no	0.514729	no	0.204083	no	0.683009	no	0.776305	no	0.599545	no
HMGB1	no	0.577506	no	0.494592	no	0.773393	no	0.504788	no	0.799646	no	0.67048	no	0.467884	no	0.642804	no	0.601396	no	0.181556	no	0.923331	no	0.605363	no	0.65965	no	0.516711	no	0.342177	yes	0.417029	no	0.820592	no	0.407369	no	0.236567	no	0.0358214	no	0.851599	no	0.342023	no	0.775624	no	0.614281	no
HMGB2	no	0.798182	yes	0.801331	yes	0.230465	no	0.288093	no	0.776339	no	0.154638	yes	0.0809139	yes	0.0676912	no	0.362677	no	0.425751	no	0.833056	yes	0.729597	no	0.393866	no	0.110371	yes	0.848965	no	0.0734376	yes	0.189067	no	0.731635	no	0.389566	yes	0.446985	no	0.486634	no	0.35121	no	0.153954	no	0.222595	yes
IFI16	yes	0.222328	no	0.0689337	no	0.877211	yes	0.261435	no	0.364057	no	0.108118	yes	0.989451	no	0.575727	yes	0.230999	no	0.582989	no	0.328152	no	0.935101	no	0.432539	no	0.34671	yes	0.213684	no	0.765032	yes	0.342494	no	0.566543	no	0.956633	no	0.508737	no	0.704919	no	0.214978	no	0.19448	no	0.0888897	yes
IFIH1/ MDA5	no	0.113488	no	0.169907	no	0.369175	no	0.197224	no	0.238643	no	0.196624	no	0.136678	yes	0.930809	no	0.131624	no	0.0245539	no	0.485924	no	0.410281	no	0.266917	yes	0.816712	no	0.100143	no	0.0985951	no	0.585337	no	0.589643	no	0.899918	no	0.989254	no	0.934813	yes	0.349062	no	0.798743	yes	0.598151	yes
IFNAR1	yes	0.170508	yes	0.976315	no	0.416962	no	0.023341	no	0.731281	no	0.896507	no	0.424312	no	0.307165	no	0.561478	no	0.616704	no	0.0275848	no	0.333213	no	0.249618	no	0.622874	no	0.571459	yes	0.0107642	no	0.0170729	no	0.419398	no	0.114459	yes	0.899874	no	0.91752	no	0.455158	no	0.475404	yes	0.700036	no
IFNAR2	yes	0.643113	no	0.0193925	no	0.264212	no	0.0463068	no	0.280689	yes	0.732754	no	0.669597	no	0.00381592	yes	0.502074	no	0.68888	no	0.773742	no	0.984754	no	0.349233	no	0.949543	no	0.567056	no	0.180275	yes	0.885879	no	0.974565	no	0.895263	yes	0.763422	no	0.699359	no	0.340383	no	0.891582	yes	0.225622	no
IKBKB/ IKKb	no	0.731067	no	0.790082	no	0.649104	no	0.946715	yes	0.408461	no	0.574434	no	0.269787	yes	0.0157714	no	0.928604	no	0.488838	no	0.325846	no	0.456777	no	0.648333	no	0.810243	no	0.159234	yes	0.750725	no	0.486958	no	0.864878	yes	0.643735	no	0.733293	no	0.821899	no	0.0689755	no	0.93808	no	0.18042	yes
IKBKE/ IKKe	no	0.488807	no	0.35091	yes	0.351195	no	0.0708361	no	0.0193824	no	0.0952807	no	0.580624	no	0.00381976	no	0.669707	no	0.569442	no	0.784229	no	0.138297	yes	0.184202	no	0.12254	yes	0.0231609	no	0.0768988	no	0.940377	no	0.471471	no	0.874683	yes	0.764425	no	0.777622	yes	0.407134	no	0.549711	yes	0.354383	no
IKBKG/ NEMO	no	0.248944	no	0.520858	yes	0.354021	no	0.478156	no	0.403842	no	0.0976073	yes	0.310107	no	0.39985	no	0.0171476	no	0.345915	no	0.476229	no	0.865388	yes	0.245815	no	0.181876	yes	0.595445	no	0.401313	yes	0.918377	no	0.300749	no	0.157124	no	0.969688	no	0.0718039	no	0.0885916	yes	0.732648	no	0.550538	no
IRAK1	no	0.939739	no	0.170239	no	0.363804	yes	0.0517064	yes	0.600025	no	0.30911	no	0.63754	yes	0.115117	yes	0.110014	no	0.138871	yes	0.171516	yes	0.418866	yes	0.309545	yes	0.880094	no	0.921208	no	0.48517	no	0.849839	no	0.0962516	no	0.771665	no	0.258685	no	0.704042	no	0.47324	yes	0.617019	no	0.101406	yes
IRAK2	no	0.906472	no	0.991165	no	0.426113	no	0.981192	no	0.857383	no	0.488539	no	0.762397	yes	0.893581	yes	0.522765	no	0.20974	no	0.949741	no	0.780954	yes	0.993961	no	0.35744	yes	0.36288	no	0.758673	no	0.611103	no	0.745477	yes	0.410027	no	0.817259	yes	0.199293	no	0.389933	no	0.746221	yes	0.846022	no
IRAK4	no	0.350831	no	0.872352	no	0.978868	yes	0.212844	no	0.599767	no	0.769193	no	0.373285	yes	0.466937	no	0.905997	no	0.866979	no	0.969834	no	0.975591	yes	0.7118	no	0.21713	yes	0.164386	yes	0.778951	yes	0.62961	no	0.228632	no	0.865085	no	0.22931	no	0.230938	no	0.135012	yes	0.0331626	yes	0.181726	yes
IRF1	no	0.884569	no	0.129922	yes	0.0525008	yes	0.158308	yes	0.598833	yes	0.312227	no	0.371412	no	0.474168	no	0.140109	no	0.101154	yes	0.0348883	no	0.525654	no	0.244365	no	0.26393	no	0.762099	no	0.455223	no	0.701792	no	0.1348	yes	0.342478	no	0.686981	yes	0.429946	no	0.22188	no	0.766888	yes	0.636564	no
IRF3	no	0.162963	yes	0.140856	no	0.232295	no	0.617818	no	0.328095	yes	0.686101	no	0.245448	no	0.797266	yes	0.521784	no	0.247243	yes	0.233822	no	0.856401	no	0.364286	yes	0.915882	no	0.807368	no	0.208443	yes	0.362353	no	0.775348	yes	0.941163	no	0.68657	no	0.250481	no	0.853917	no	0.94701	no	0.875485	no
IRF5	no	0.681731	no	0.213589	yes	0.106429	no	0.874191	no	0.28583	no	0.999497	no	0.233584	no	0.739101	no	0.20759	no	0.61426	no	0.155931	yes	0.641172	no	0.755176	no	0.0162065	no	0.118781	yes	0.774898	no	0.739579	no	0.761805	yes	0.714859	no	0.737555	no	0.251543	no	0.452996	no	0.6026	no	0.0684592	no
IRF8	no	0.564822	no	0.984591	no	0.0315427	no	0.491813	no	0.385406	no	0.673901	no	0.299983	no	0.663977	no	0.0152752	no	0.216484	no	0.98341	no	0.997988	no	0.947873	yes	0.813762	no	0.581627	no	0.393433	no	0.444734	no	0.731024	no	0.68336	no	0.542129	no	0.0377976	no	0.030556	yes	0.915198	no	0.922141	no
IRF9	no	0.886632	no	0.978586	yes	0.391728	yes	0.754781	yes	0.438941	no	0.299064	no	0.774705	no	0.554951	no	0.851242	no	0.475764	no	0.564176	no	0.331	yes	0.214732	no	0.784205	no	0.475311	no	0.865667	yes	0.6512	no	0.86292	yes	0.921563	no	0.876349	no	0.307336	no	0.026091	no	0.031675	no	0.898516	no
ISG15	no	0.537745	no	0.976321	no	0.065271	yes	0.0301633	no	0.721629	no	0.0438565	no	0.880593	no	0.439391	no	0.726494	no	0.55181	yes	0.789201	no	0.064642	yes	0.500419	yes	0.585592	no	0.492466	no	0.0688716	yes	0.506104	yes	0.620224	no	0.629318	yes	0.987159	no	0.655909	yes	0.198357	no	0.771042	no	0.21937	yes
JAK1	no	0.277818	no	0.0229271	no	0.580833	no	0.67846	no	0.554401	no	0.0144162	no	0.742766	yes	0.227828	no	0.300714	no	0.320946	yes	0.572513	yes	0.568343	no	0.306295	no	0.661194	no	0.154276	yes	0.521054	no	0.554435	yes	0.989488	no	0.267742	no	0.039315	no	0.313075	no	0.16384	yes	0.95009	no	0.764109	no
JAK2	no	0.54427	no	0.0742695	yes	0.366019	no	0.754591	no	0.0269112	no	0.867126	no	0.157321	yes	0.0574125	yes	0.950927	yes	0.554076	no	0.672831	no	0.0714968	yes	0.67012	no	0.0579434	yes	0.988988	no	0.441494	yes	0.320566	no	0.0997499	no	0.862858	yes	0.817666	no	0.990924	no	0.627596	no	0.0759208	no	0.896127	no
JAK3	yes	0.746806	no	0.341644	no	0.260532	no	0.382695	no	0.0760871	yes	0.64143	no	0.577696	no	0.0412628	no	0.551033	yes	0.257213	no	0.420567	no	0.68758	no	0.40928	no	0.935513	yes	0.702702	no	0.115231	yes	0.421035	yes	0.0212039	no	0.928867	yes	0.309832	no	0.127022	yes	0.58706	no	0.188609	no	0.069444	no
JUN/ AP-1	no	0.572956	no	0.884657	yes	0.488813	yes	0.601472	no	0.481251	no	0.806098	no	0.185082	no	0.296934	no	0.0969811	yes	0.00583356	no	0.878435	no	0.822844	no	0.0862555	no	0.900324	yes	0.956192	no	0.25626	no	0.621181	no	0.210645	no	0.335034	no	0.317146	no	0.703621	no	0.512691	no	0.257408	no	0.193999	yes
KAT2A/ GCN5	no	0.525132	no	0.360007	no	0.322449	no	0.58973	no	0.523963	yes	0.321707	no	0.761615	no	0.312556	no	0.33674	no	0.280079	no	0.741216	no	0.79499	yes	0.587817	no	0.895095	no	0.380699	yes	0.818196	yes	0.225827	no	0.886549	no	0.870276	no	0.0275262	no	0.500617	no	0.654358	no	0.261625	no	0.534537	no
LRRFIP1	no	0.369526	no	0.754109	yes	0.661171	no	0.124242	yes	0.212636	no	0.0490756	yes	0.816318	no	0.704347	no	0.663761	no	0.34427	no	0.562323	no	0.417177	yes	0.0562329	yes	0.844819	no	0.273383	no	0.680994	no	0.462973	no	0.398392	no	0.678566	no	0.908138	no	0.744708	no	0.326598	no	0.54499	yes	0.71618	no
LY96/ MD2	no	0.222435	no	0.653837	no	0.090801	no	0.538322	yes	0.448793	yes	0.342938	no	0.543686	yes	0.459637	no	0.730532	no	0.260798	no	0.87117	no	0.0389124	no	0.837431	no	0.827107	no	0.640472	no	0.567974	yes	0.124088	yes	0.408784	no	0.906148	no	0.903076	no	0.944361	no	0.0349075	yes	0.961532	no	0.0741287	yes
MAP3K7/ tak1	no	0.8173	no	0.695507	no	0.32718	no	0.458307	no	0.359144	no	0.740213	no	0.697546	no	0.943906	no	0.146107	no	0.845447	no	0.765942	no	0.767864	no	0.232904	no	0.2635	no	0.464952	no	0.4727	no	0.524852	no	0.381442	yes	0.485426	no	0.889637	yes	0.430768	no	0.897881	no	0.542744	no	0.261697	no
MAPK1/ERK2	no	0.500449	no	0.846348	no	0.646354	no	0.923142	no	0.79503	no	0.130571	yes	0.924656	no	0.880617	yes	0.850555	no	0.184978	no	0.51912	yes	0.844335	yes	0.630991	no	0.135296	yes	0.61465	no	0.736933	no	0.611539	no	0.432759	no	0.247049	no	0.755209	no	0.021705	no	0.161632	yes	0.201896	no	0.758518	no
MAPK14/ P38	no	0.60634	no	0.0677619	no	0.429935	no	0.585246	no	0.538492	yes	0.687727	no	0.932751	no	0.775193	no	0.436629	no	0.206328	no	0.352245	no	0.0456	no	0.981044	yes	0.993692	no	0.467967	yes	0.525745	no	0.052123	no	0.505553	yes	0.150684	yes	0.367469	no	0.594369	no	0.760818	no	0.847421	no	0.87078	no
MAPK3/ ERK1	no	0.554111	yes	0.198874	no	0.274497	no	0.186453	yes	0.770534	no	0.585081	yes	0.158648	yes	0.57821	no	0.68646	no	0.101313	no	0.935157	no	0.387924	no	0.29818	no	0.436576	no	0.417892	no	0.208811	yes	0.753291	yes	0.328603	no	0.603432	yes	0.155656	yes	0.537778	no	0.784226	yes	0.63888	no	0.890965	yes
MAPK8/ JNK	no	0.556957	yes	0.674683	no	0.107518	yes	0.472018	no	0.238323	no	0.447663	yes	0.243382	no	0.254027	no	0.239641	no	0.460197	no	0.0574225	no	0.463514	no	0.379913	no	0.768257	no	0.632471	no	0.168918	yes	0.501061	yes	0.252374	no	0.446081	no	0.242918	no	0.484949	no	0.642785	no	0.125304	yes	0.657447	no
MAVS/ IPS-1/ CARDIF/ VISA	yes	0.240505	no	0.65536	no	0.520591	no	0.317979	yes	0.223137	no	0.867871	yes	0.882047	no	0.898662	no	0.716042	no	0.823218	yes	0.249092	no	0.135565	yes	0.150629	yes	0.842325	yes	0.287315	no	0.993978	no	0.181369	yes	0.158954	yes	0.276201	no	0.733616	no	0.0593783	no	0.320946	yes	0.181127	no	0.935641	yes
MB21D1/ cGAS	yes	0.624835	no	0.308335	no	0.175082	no	0.247683	no	0.986705	no	0.486365	no	0.710826	no	0.819242	no	0.730582	no	0.347465	yes	0.796034	no	0.0423757	no	0.854806	no	0.475698	no	0.975789	no	0.852202	no	0.950195	no	0.503994	yes	0.148806	no	0.382956	no	0.550249	no	0.759842	no	0.0331256	yes	0.944422	no
MNDA	yes	0.906367	no	0.610271	no	0.869835	no	0.0110723	no	0.630323	no	0.350978	no	0.122112	yes	0.553641	no	0.596108	no	0.600964	yes	0.566362	no	0.352601	no	0.684216	no	0.646382	yes	0.586088	no	0.0847803	no	0.855531	yes	0.395846	no	0.265232	no	0.142262	yes	0.251596	no	0.233995	no	0.387266	no	0.681221	yes
MYD88	no	0.529486	no	0.806039	no	0.136755	yes	0.706792	no	0.882399	no	0.828476	no	0.126984	yes	0.296433	no	0.922753	yes	0.393648	no	0.935793	yes	0.854245	no	0.393409	no	0.801623	no	0.223855	no	0.929935	yes	0.561253	yes	0.341063	yes	0.822854	yes	0.93784	no	0.181447	no	0.178712	no	0.637514	no	0.710126	no
NFKB1/ p50	no	0.691118	no	0.693871	no	0.918138	no	0.0542239	yes	0.723414	no	0.753549	yes	0.920808	yes	0.615893	no	0.790694	no	0.891071	no	0.73173	yes	0.292787	no	0.428193	no	0.889039	no	0.830537	no	0.474264	no	0.415123	yes	0.989298	no	0.482321	yes	0.875964	no	0.828132	yes	0.346733	yes	0.310725	no	0.606183	no
NFKB2	no	0.0211331	no	0.381313	no	0.831122	no	0.293812	no	0.323282	no	0.0585611	yes	0.0178067	no	0.989848	no	0.319535	yes	0.881239	no	0.902643	no	0.593685	no	0.182042	yes	0.468351	yes	0.957538	no	0.328544	no	0.622796	yes	0.496465	no	0.863082	no	0.540167	no	0.484376	no	0.123316	yes	0.168899	no	0.278883	no
NFKBIA/ IKBA	no	0.9865	no	0.988132	no	0.444603	no	0.791225	no	0.96601	yes	0.0600072	yes	0.405536	no	0.123534	yes	0.602492	no	0.542698	yes	0.103161	no	0.324685	no	0.00810342	yes	0.62989	yes	0.540315	no	0.347394	no	0.0917133	no	0.434663	no	0.72962	no	0.453807	no	0.330151	yes	0.232371	no	0.252894	no	0.785976	no
NOD1	no	0.552339	yes	0.129788	yes	0.243611	no	0.675873	no	0.997607	no	0.999059	no	0.311056	yes	0.142326	no	0.20037	no	0.562632	no	0.305853	yes	0.578749	no	0.494008	no	0.894858	no	0.505483	no	0.953557	yes	0.18437	yes	0.832329	no	0.51855	no	0.2616	no	0.979213	no	0.82925	no	0.356568	no	0.796444	no
NOD2	no	0.15288	yes	0.17157	no	0.58635	no	0.753106	no	0.583916	no	0.025929	no	0.938414	no	0.671197	no	0.797579	no	0.438915	yes	0.281131	no	0.678126	no	0.675532	no	0.322389	no	0.557741	no	0.306955	no	0.922212	yes	0.690757	no	0.481462	yes	0.127148	yes	0.373454	no	0.194789	no	0.572196	no	0.432785	no
OAS1	yes	0.889215	no	0.177797	no	0.639957	yes	0.20446	no	0.370168	no	0.130917	yes	0.843863	no	0.0611989	yes	0.500466	yes	0.808717	no	0.647826	no	0.885178	no	0.480543	no	0.335215	no	0.54754	no	0.442459	yes	0.446102	no	0.37553	yes	0.781488	no	0.162417	no	0.486984	no	0.650272	no	0.743036	no	0.327602	yes
OAS2	yes	0.694647	no	0.0215564	no	0.311515	no	0.940935	no	0.530394	yes	0.399165	no	0.0656386	no	0.662698	no	0.801011	yes	0.149255	no	0.239583	no	0.456469	no	0.704098	yes	0.188635	yes	0.194025	no	0.0492764	no	0.22229	no	0.962124	no	0.473433	no	0.00470886	no	0.909082	no	0.323908	no	0.991261	no	0.599364	yes
OAS3	no	0.609812	no	0.417269	no	0.752725	no	0.646632	no	0.464938	yes	0.447842	no	0.698123	no	0.469306	no	0.482082	yes	0.9551	no	0.610327	yes	0.501386	no	0.520979	no	0.698656	no	0.80562	no	0.474455	no	0.313951	no	0.651347	no	0.472413	no	0.471707	no	0.678734	no	0.415279	no	0.0257761	no	0.788521	no
OASL	no	0.0339471	no	0.315917	no	0.0013415	yes	0.426344	yes	0.745999	no	0.255294	no	0.221564	no	0.217866	no	0.192903	no	0.148635	yes	0.166172	yes	0.348405	no	0.919003	no	0.986723	no	0.490402	no	0.75895	no	0.314729	yes	0.897639	no	0.283974	no	0.781742	no	0.517619	yes	0.637375	no	0.00147435	yes	0.445001	no
PIAS1	no	0.582157	no	0.428768	no	0.54743	yes	0.0418647	no	0.904845	no	0.37609	no	0.811663	no	0.853438	no	0.732711	yes	0.0418265	no	0.396896	no	0.107259	no	0.292519	no	0.796196	no	0.093059	no	0.0736329	yes	0.645571	no	0.468492	yes	0.162895	no	0.0449363	yes	0.907495	no	0.46637	yes	0.944307	no	0.147759	no
PIAS2/ PIASX	no	0.507652	yes	0.626267	no	0.0659313	yes	0.61962	no	0.846839	no	0.999963	no	0.902048	no	0.154775	yes	0.823931	no	0.559134	no	0.50189	yes	0.971122	no	0.0802902	yes	0.0707269	yes	0.0831995	no	0.865386	no	0.371246	no	0.86764	no	0.821232	no	0.738373	no	0.0612439	yes	0.0832019	no	0.0909249	yes	0.613845	no
PIAS3	no	0.28369	no	0.191727	no	0.21572	yes	0.541427	no	0.993736	no	0.179602	no	0.281699	no	0.783293	no	0.749616	no	0.541345	yes	0.168477	yes	0.545825	yes	0.987565	no	0.342928	no	0.294565	no	0.413709	no	0.905478	no	0.552531	no	0.952371	no	0.0346371	no	0.0653888	no	0.433732	no	0.918664	no	0.848677	no
PIAS4/ PIASY	no	0.03869	no	0.185899	no	0.785645	no	0.55238	no	0.36468	yes	0.0760768	no	0.506754	no	0.611758	no	0.627954	no	0.396412	no	0.156591	yes	0.323157	no	0.363134	no	0.834997	yes	0.976186	no	0.476414	no	0.65753	no	0.0379805	no	0.0750814	yes	0.922697	no	0.742044	no	0.423533	no	0.923993	yes	0.297535	no
PRKCD	no	0.375732	no	0.699424	no	0.999292	no	0.0564809	no	0.307112	no	0.514904	no	0.252401	no	0.0873645	yes	0.172425	no	0.406128	no	0.492632	no	0.403417	no	0.527017	no	0.920052	no	0.160635	no	0.352765	no	0.338535	yes	0.0577753	yes	0.691123	yes	0.515146	no	0.729728	no	0.425842	no	0.340271	yes	0.701937	no
PRMT1	no	0.689719	no	0.63987	yes	0.0375005	no	0.191137	yes	0.0442081	yes	0.32026	no	0.248386	no	0.478615	no	0.199516	yes	0.427898	no	0.75015	no	0.68581	no	0.883976	no	0.911935	no	0.812525	yes	0.707741	no	0.0845432	yes	0.170039	yes	0.550515	yes	0.427561	no	0.867738	yes	0.43614	yes	0.514091	no	0.945974	no
PTPN1/ PTP1B	no	0.938387	no	0.792717	no	0.984566	no	0.532679	no	0.580805	no	0.374901	no	0.269972	no	0.250981	no	0.0386932	no	0.339358	no	0.718146	no	0.0708186	yes	0.0223248	no	0.115972	yes	0.564806	no	0.733894	no	0.684288	no	0.456393	no	0.126084	yes	0.591963	no	0.78346	no	0.731997	no	0.27251	no	0.979103	no
PTPN11/ SHP2	no	0.897024	no	0.308563	no	0.834334	no	0.171986	no	0.153358	yes	0.36451	no	0.306434	no	0.949368	no	0.0967009	yes	0.146685	yes	0.536081	no	0.292173	no	0.346825	no	0.18621	no	0.0269336	no	0.462299	no	0.346511	no	0.274147	no	0.0795863	no	0.734518	no	0.587992	no	0.687818	no	0.133316	yes	0.942124	no
PTPN2/ TCPTP	no	0.764932	no	0.727575	no	0.216771	yes	0.419166	no	0.473461	no	0.399603	no	0.477197	yes	0.781487	yes	0.975818	no	0.184737	no	0.685896	no	0.252017	no	0.284034	yes	0.931025	no	0.713134	yes	0.788756	no	0.856297	yes	0.497802	no	0.0622491	yes	0.90377	no	0.630103	no	0.665742	no	0.0786669	yes	0.564536	no
PTPN6/ SHP1	no	0.564059	no	0.662057	no	0.408731	no	0.650612	no	0.0801836	yes	0.578435	no	0.198599	no	0.285013	no	0.317947	yes	0.12691	yes	0.214868	yes	0.144586	yes	0.376095	yes	0.562626	yes	0.432631	yes	0.752091	no	0.0303208	no	0.762377	no	0.227956	no	0.36998	no	0.359711	no	0.476278	no	0.241229	no	0.108251	no
PTPRC	yes	0.790279	no	0.362625	no	0.80147	no	0.682031	no	0.207978	no	0.237443	no	0.0553421	no	0.201133	no	0.691553	no	0.798059	yes	0.313106	no	0.177414	no	0.465384	yes	0.56864	yes	0.37551	no	0.00622267	yes	0.122532	yes	0.407288	no	0.0897922	no	0.652999	no	0.0272362	no	0.770572	yes	0.574066	no	0.619815	no
PYHIN1/ IFIX	yes	0.0811562	yes	0.0937987	no	0.663983	no	0.971897	yes	0.24934	no	0.809912	no	0.00328495	yes	0.385397	no	0.47296	no	0.425918	no	0.99318	no	0.521027	no	0.720115	yes	0.291414	no	0.913855	no	0.888413	yes	0.163346	yes	0.183675	no	0.92001	no	0.19383	no	0.0817259	no	0.670616	no	0.702426	no	0.791637	yes
RELA/ p65	no	0.244319	no	0.360253	no	0.562628	yes	0.415253	no	0.599863	no	0.661757	no	0.117755	no	0.880357	no	0.595299	no	0.118001	yes	0.266978	no	0.091777	no	0.199429	no	0.546665	no	0.158158	yes	0.49013	yes	0.35728	no	0.00747754	yes	0.782951	no	0.278253	yes	0.496982	no	0.715376	yes	0.843664	no	0.463457	no
RELB	no	0.612131	yes	0.774218	yes	0.633383	no	0.951345	no	0.513821	no	0.755585	no	0.648859	no	0.730412	no	0.546003	yes	0.258909	yes	0.501484	no	0.324665	no	0.149476	yes	0.034141	no	0.618803	no	0.0102412	no	0.853464	no	0.941894	no	0.647405	no	0.9211	no	0.930913	yes	0.232918	no	0.877127	yes	0.174336	yes
RIPK1/ RIP1	no	0.701812	no	0.128016	yes	0.543233	no	0.804546	no	0.38371	no	0.335681	yes	0.144181	yes	0.164749	no	0.0715708	yes	0.691234	no	0.314518	no	0.634553	yes	0.537547	no	0.079563	no	0.820711	no	0.902211	no	0.31146	no	0.335107	no	0.274178	no	0.0997027	yes	0.538964	no	0.956595	no	0.42185	no	0.550697	no
RIPK2/ RICK	no	0.618292	no	0.130181	yes	0.045571	no	0.952279	no	0.0664807	no	0.52276	no	0.373866	no	0.392419	yes	0.613063	no	0.244294	no	0.209765	no	0.42839	no	0.900457	no	0.544595	no	0.0790847	no	0.905488	no	0.366957	no	0.184967	yes	0.187656	no	0.914091	yes	0.652491	no	0.706003	no	0.963586	no	0.456766	yes
RNASEL	yes	0.507258	yes	0.504068	no	0.00800903	no	0.732542	no	0.881145	yes	0.00269289	no	0.243603	no	0.918388	no	0.0174552	no	0.150602	yes	0.184177	yes	0.902412	no	0.757817	no	0.742019	no	0.950281	no	0.0933728	no	0.731394	yes	0.850472	no	0.0208391	no	0.377552	no	0.553279	no	0.874652	yes	0.453983	no	0.901281	no
SOCS1	no	0.4716	no	0.303858	no	0.396703	no	0.550939	no	0.83202	no	0.354418	yes	0.604614	no	0.0549325	yes	0.542673	no	0.856084	yes	0.949409	yes	0.743899	no	0.934289	yes	0.653418	no	0.864914	no	0.726165	no	0.463395	no	0.192371	yes	0.0193036	no	0.718908	no	0.512539	no	0.761493	no	0.351737	no	0.25011	no
SOCS2	no	0.173888	yes	0.214437	no	0.812195	no	0.0301488	no	0.364283	yes	0.871623	no	0.543577	yes	0.952978	no	0.123477	no	0.479717	no	0.858307	no	0.325217	no	0.581629	yes	0.454101	no	0.621019	no	0.603476	no	0.340942	no	0.641285	no	0.465459	no	0.41603	yes	0.557434	yes	0.190611	yes	0.357612	no	0.852893	no
SOCS3	no	0.707178	no	0.968442	no	0.457957	yes	0.597928	no	0.386277	no	0.946179	no	0.160015	no	0.444495	no	0.45333	no	0.39703	no	0.857975	no	0.1683	yes	0.344254	no	0.244384	no	0.00581884	yes	0.420266	no	0.282031	no	0.959092	no	0.270628	no	0.920024	no	0.632265	no	0.353439	no	0.454919	no	0.821003	yes
SOCS4	no	0.8605	yes	0.689021	no	0.605861	no	0.963597	no	0.439266	no	0.567166	no	0.0775752	yes	0.564459	yes	0.168651	no	0.372066	no	0.755435	no	0.0568935	no	0.830686	no	0.837214	yes	0.799032	no	0.519462	no	0.841587	yes	0.611898	no	0.431898	no	0.545096	no	0.926139	no	0.859738	yes	0.332417	no	0.473732	no
SOCS5	no	0.744696	yes	0.629063	no	0.135544	yes	0.0508543	yes	0.0803391	yes	0.751716	no	0.291397	no	0.747881	no	0.666888	no	0.111238	no	0.212186	yes	0.848105	no	0.140632	yes	0.0964556	no	0.472376	yes	0.342602	yes	0.924922	no	0.656543	no	0.91426	no	0.686861	no	0.51073	no	0.319881	no	0.923915	yes	0.228494	no
SOCS6	no	0.52965	no	0.839974	yes	0.638667	no	0.277472	no	0.996322	no	0.533026	no	0.878405	no	0.914074	no	0.0782286	yes	0.923417	no	0.89742	yes	0.130927	no	0.747779	no	0.812863	no	0.523398	no	0.278163	no	0.621195	no	0.370281	no	0.871212	no	0.565793	no	0.55819	yes	0.653461	no	0.0155765	no	0.97363	no
SPP1/ OPN	yes	0.382181	no	0.85529	no	0.903714	yes	0.353956	no	0.590712	no	0.869395	yes	0.844358	yes	0.262957	no	0.692576	no	0.805956	no	0.812411	yes	0.65216	no	0.043304	no	0.741601	yes	0.0719049	yes	0.984954	yes	0.584809	no	0.0879265	no	0.355552	no	0.221804	no	0.873368	no	0.0531119	yes	0.822827	no	0.573762	no
SSR2/TRAPB	no	0.131389	no	0.745271	yes	0.0997985	no	0.0995667	yes	0.744841	no	0.113193	yes	0.41381	no	0.278152	no	0.14142	no	0.781791	no	0.380161	yes	0.324191	no	0.955066	no	0.482957	no	0.606572	no	0.588509	no	0.00564006	yes	0.228638	no	0.45102	no	0.202102	no	0.951168	no	0.804539	no	0.567321	no	0.963775	yes
STAT1	no	0.16494	yes	0.652336	no	0.108284	yes	0.869894	no	0.0668276	yes	0.857517	no	0.541894	yes	0.408089	no	0.930379	no	0.41792	no	0.526267	no	0.0409541	no	0.243225	no	0.572989	no	0.93861	no	0.29626	no	0.243227	no	0.671131	no	0.286586	no	0.0435082	yes	0.850862	no	0.711345	yes	0.0343779	no	0.652084	no
STAT2	yes	0.43978	no	0.843757	yes	0.568032	yes	0.312327	no	0.465836	no	0.26278	no	0.149776	yes	0.92983	yes	0.0560229	no	0.229526	no	0.313296	yes	0.392557	yes	0.164768	yes	0.840785	no	0.0208471	no	0.622134	no	0.691652	no	0.257226	no	0.958185	yes	0.00344055	yes	0.255711	no	0.894452	no	0.745098	yes	0.867803	yes
STAT3	no	0.367981	no	0.511151	no	0.914388	no	0.00346094	yes	0.0562341	no	0.200904	no	0.435602	no	0.560023	yes	0.822621	no	0.64604	no	0.878355	no	0.051406	no	0.424751	no	0.984593	no	0.794778	no	0.32431	yes	0.0841993	yes	0.831608	no	0.687729	no	0.0862155	yes	0.0320141	no	0.956201	no	0.557881	no	0.40882	no
STAT4	no	0.458869	no	0.145682	yes	0.318146	yes	0.361638	no	0.593041	no	0.00086804	yes	0.622189	no	0.732987	no	0.440357	no	0.753983	no	0.165148	yes	0.889286	no	0.304161	no	0.494238	no	0.0251582	no	0.475923	no	0.913403	no	0.479091	no	0.340694	yes	0.932022	no	0.436057	no	0.171014	yes	0.918445	no	0.379387	yes
STAT5A	no	0.164096	yes	0.544919	yes	0.518951	no	0.943696	yes	0.210156	no	0.136044	yes	0.154753	no	0.790132	no	0.3918	no	0.123632	yes	0.63988	no	0.974285	no	0.81812	no	0.0906897	no	0.46015	no	0.383929	no	0.46786	no	0.160649	yes	0.938432	no	0.321658	no	0.85927	no	0.0123676	no	0.0545168	no	0.0456223	no
STAT5B	no	0.414016	no	0.343588	no	0.944348	no	0.495156	no	0.995069	no	0.133354	yes	0.0650672	no	0.79418	no	0.553382	no	0.874937	no	0.980853	no	0.584945	no	0.895585	no	0.911341	yes	0.65617	no	0.116781	yes	0.556399	yes	0.646443	no	0.794594	no	0.486521	no	0.152387	yes	0.169505	yes	0.619847	no	0.0477303	no
STAT6	no	0.887503	no	0.486365	yes	0.828595	yes	0.932967	no	0.312974	no	0.469271	no	0.855019	yes	0.161651	yes	0.114053	yes	0.0115992	no	0.881384	no	0.518519	no	0.875209	no	0.371187	no	0.535392	yes	0.80652	no	0.658857	no	0.926488	yes	0.65446	no	0.372084	no	0.192044	no	0.541879	no	0.0659908	no	0.919694	no
TAB1	no	0.901395	22	0.431638	25	0.159667	28	0.537428	23	0.840096	25	0.239381	25	0.825183	29	0.294391	25	0.00424607	23	0.214553	29	0.97962	26	0.50943	26	0.160553	26	0.0397725	28	0.287836	25	0.414143	29	0.499563	28	0.201289	27	0.678921	28	0.590176	22	0.254652	20	0.635064	26	0.00183466	24	0.774999	27
TAB2	no	0.0293237	78	0.42839	75	0.313965	72	0.699218	77	0.945539	75	0.362699	75	0.174704	71	0.0777289	75	0.824402	77	0.298942	71	0.436705	74	0.266601	74	0.0500608	74	0.259219	72	0.26957	75	0.331212	71	0.0295441	72	0.0858451	73	0.517343	72	0.807717	78	0.637691	80	0.734752	74	0.275558	76	0.591574	73
TAB3	no	0.357595		0.115879		0.780572		0.489233		0.83663		0.348122		0.172239		0.915171		0.575078		0.806124		0.898565		0.416665		0.579363		0.78272		0.479127		0.157026		0.920069		0.208537		0.283236		0.0479256		0.523161		0.215409		0.224652		0.156125
TBK1	no	0.604276	top: # that reject; bottom: # that do not reject	0.0731189		0.450762		0.637519		0.915863		0.99237		0.443996		0.851796		0.114264		0.361477		0.81405		0.383833		0.292118		0.730046		0.781685		0.740965		0.232146		0.88907		0.755157		0.96871		0.809331		0.424118		0.0339993		0.544265
TICAM1	no	0.213684		0.14975		0.581495		0.0806754		0.500648		0.00947746		0.732456		0.774507		0.753257		0.727743		0.680382		0.267566		0.520976		0.431022		0.267		0.200242		0.706427		0.346784		0.801547		0.0641063		0.0599755		0.435936		0.76437		0.633793
TICAM2	no	0.376696		0.544329		0.394293		0.309657		0.310001		0.307707		0.714768		0.0413461		0.376459		0.862035		0.802608		0.451473		0.271641		0.854709		0.244686		0.282983		0.101091		0.569875		0.843845		0.988586		0.191152		0.361817		0.315595		0.607012
TIRAP	no	0.144601		0.204657		0.936312		0.788755		0.252114		0.744791		0.580891		0.921032		0.0604366		0.762609		0.0434059		0.443882		0.407825		0.37178		0.515956		0.700853		0.263272		0.695909		0.69672		0.532711		0.182751		0.469049		0.550161		0.870229
TLR1	yes	0.347684		0.619731		0.338572		0.906623		0.405966		0.474993		0.969334		0.691267		0.202298		0.933771		0.264809		0.951807		0.138955		0.608412		0.67528		0.982387		0.179358		0.112833		0.443889		0.940288		0.730402		0.23509		0.0896769		0.620893
TLR2	yes	0.412294		0.686893		0.439056		0.630619		0.0250061		0.512411		0.365122		0.595293		0.837251		0.623416		0.0798349		0.896243		0.530816		0.978713		0.406553		0.62134		0.950635		0.861551		0.906731		0.423591		0.693828		0.945123		0.606192		0.297774
TLR3	no	0.108939		0.653484		0.741638		0.553078		0.0167017		0.849013		0.424681		0.611754		0.256641		0.704693		0.0143201		0.581459		0.440117		0.607009		0.535883		0.0148763		0.659197		0.375473		0.800525		0.483412		0.749737		0.34612		0.220473		0.514174
TLR4	yes	0.63346		0.637574		0.274107		0.890399		0.587878		0.408274		0.662906		0.0759909		0.202615		0.0383849		0.707974		0.558111		0.502798		0.633013		0.56906		0.534869		0.841638		0.331717		0.0786416		0.801317		0.809749		0.713216		0.919799		0.107121
TLR5	yes	0.0472268		0.205882		0.499245		0.0882101		0.881466		0.180023		0.553818		0.557373		0.0473859		0.186769		0.895383		0.822639		0.10302		0.968295		0.662378		0.763575		0.0555194		0.897332		0.181064		0.604867		0.298774		0.437918		0.579648		0.84637
TLR6	yes	0.849006		0.953147		0.815683		0.336786		0.964542		0.0927969		0.5363		0.555886		0.0465436		0.588417		0.0723198		0.467849		0.232561		0.499953		0.853284		0.66399		0.482945		0.49641		0.925008		0.711897		0.398499		0.0195662		0.675651		0.558304
TLR7	yes	0.411499		0.151795		0.455524		0.719753		0.995626		0.308697		0.504991		0.114823		0.122413		0.199005		0.977272		0.0772507		0.659043		0.71216		0.944112		0.792291		0.326997		0.541258		0.733054		0.308441		0.359164		0.451067		0.0203582		0.0392877
TLR8	yes	0.897498		0.141914		0.939174		0.488341		0.206358		0.504077		0.107217		0.0317799		0.166761		0.938493		0.869929		0.745581		0.863173		0.152672		0.918238		0.732359		0.411688		0.783481		0.800961		0.0660191		0.960522		0.0662537		0.350764		0.873018
TLR9	yes	0.16932		0.059967		0.71913		0.79653		0.00565743		0.594957		0.0934873		0.270162		0.143469		0.555563		0.918989		0.408851		0.269185		0.350528		0.612137		0.470959		0.304013		0.428337		0.149564		0.133751		0.131788		0.920462		0.958468		0.660493
TMEM173/ STING/ MITA	yes	0.506831		0.322651		0.387965		0.994963		0.870977		0.139626		0.642033		0.730801		0.391916		0.834048		0.913641		0.470503		0.953596		0.677163		0.819457		0.997127		0.576836		0.228154		0.7242		0.0522753		0.449457		0.462148		0.794282		0.199917
TRADD	no	0.741532		0.784391		0.72406		0.570358		0.398099		0.737852		0.0705342		0.486885		0.520511		0.925862		0.659922		0.230858		0.95191		0.440652		0.201259		0.794493		0.525953		0.812616		0.793602		0.239598		0.161891		0.377691		0.0900241		0.249722
TRAF3	no	0.882225		0.364797		0.978094		0.457584		0.211047		0.532696		0.816147		0.994951		0.809954		0.103095		0.230545		0.627681		0.61561		0.698917		0.309621		0.480473		0.81337		0.441624		0.856975		0.465016		0.0703202		0.0178733		0.317254		0.658809
TRAF6	no	0.329587		0.344297		0.621571		0.574666		0.546774		0.451869		0.111606		0.379995		0.307827		0.811127		0.106383		0.964276		0.162639		0.668272		0.494445		0.659829		0.450424		0.81765		0.643395		0.536175		0.918996		0.739652		0.487639		0.694995
TREX1	no	0.226001		0.812319		0.992061		0.897148		0.271372		0.348953		0.907143		0.331865		0.315626		0.403606		0.270307		0.784482		0.486062		0.265364		0.10192		0.0658364		0.282574		0.462894		0.00198123		0.298797		0.481021		0.624457		0.33262		0.141254
TRIM21/ RO52	yes	0.685967		0.12583		0.221606		0.737382		0.989086		0.598433		0.456235		0.708493		0.927202		0.0190931		0.799133		0.546381		0.623733		0.519826		0.707196		0.150325		0.346784		0.324894		0.338623		0.875718		0.82603		0.064546		0.26534		0.531759
TRIM25	yes	0.424062		0.766915		0.243168		0.972502		0.510893		0.526947		0.796154		0.334331		0.00462258		0.558858		0.306894		0.872914		0.452638		0.787561		0.974176		0.501817		0.0930103		0.26729		0.0251251		0.914482		0.458873		0.444751		0.325905		0.948821
TYK2	yes	0.82835		0.103965		0.718688		0.93135		0.183385		0.201958		0.0727784		0.0616378		0.733655		0.783609		0.701787		0.936748		0.252786		0.367645		0.96865		0.256361		0.0665036		0.531068		0.441604		0.41263		0.540486		0.914819		0.7363		0.472116
UBE2N/ UBC13	no	0.646719		0.817889		0.918887		0.226435		0.230369		0.817274		0.467058		0.654804		0.574997		0.32301		0.0108384		0.442119		0.708013		0.145456		0.574298		0.521031		0.997514		0.265118		0.0893076		0.58939		0.58294		0.589055		0.293362		0.00715937
UBE2V1/ UEV1A	no	0.410279		0.848762		0.926462		0.376106		0.358203		0.501635		0.50909		0.282094		0.380759		0.437926		0.069894		0.64903		0.695952		0.414126		0.892042		0.66657		0.815824		0.0563364		0.0168067		0.97015		0.0624262		0.768275		0.581672		0.333601
UNC93B1	no	0.208675		0.153607		0.376325		0.728655		0.00194248		0.781839		0.338928		0.668624		0.0554763		0.208394		0.255287		0.607877		0.976876		0.942489		0.0312622		0.890013		0.0900658		0.645979		0.46441		0.96259		0.801118		0.0290113		0.732713		0.530506
USP18/ UBP43	no	0.51512		0.075311		0.622644		0.800992		0.2469		0.223129		0.992177		0.279152		0.71429		0.70963		0.859598		0.310979		0.861307		0.735533		0.623056		0.352754		0.544591		0.00942869		0.486114		0.23937		0.870291		0.720175		0.875621		0.479318
XRCC5/ KU80	no	0.148547		0.478476		0.498398		0.506289		0.796403		0.763833		0.894735		0.6192		0.916472		0.262829		0.248173		0.0317392		0.497468		0.810373		0.620484		0.850817		0.0125919		0.174929		0.348997		0.121534		0.443341		0.560141		0.308247		0.937723
XRCC6/ KU70	no	0.2685		0.0945932		0.104608		0.313967		0.106866		0.312811		0.65068		0.166781		0.100811		0.0963275		0.739685		0.492427		0.0916026		0.543349		0.428417		0.722496		0.628639		0.161574		0.535478		0.104067		0.153459		0.570997		0.590341		0.253041
ZBP1/ DAI	yes	0.152235		0.514486		0.293988		0.251008		0.210594		0.666512		0.139777		0.507378		0.916273		0.257195		0.464819		0.376227		0.570853		0.845245		0.491373		0.694027		0.158451		0.988669		0.963098		0.827412		0.393222		0.412483		0.514846		0.0502545
	33
[truncated: 152 more columns]

[truncated: 3 more sheets: using non-FDR correctd list pt2, using FDR correct'd list, using FDR correct'd list pt2]
